# Supplementary material for: The rhizosphere of Phaseolus vulgaris L. cultivars hosts a similar bacterial community in local agricultural soils
Source: PLoS One. 2025 Mar 20;20(3):e0319172. doi: 10.1371/journal.pone.0319172 (PMC11925306; doi:10.1371/journal.pone.0319172)
Supplement: S1 Table — (XLSX) [file pone.0319172.s022.xlsx]

## Sheet: Hoja1
S1 Table. Characteristics of the samples used for metagenome sequencing and GenBank accession data of bulk soil and rhizosphere of Pinto Saltillo, Black and Bayo common bean cultivars.
Cultivar/	Sample	Soil_site	Soil_type	Sowing	Geolocation	Collection date	Bioproject	BioSample accessions
Parcel-2020	PAA	A	Bulk_soil	Before-sowing	22°54'23.8"N 102°39'30.4"W	2020-07-15	PRJNA1015279	SAMN37352652
Parcel-2020	PAD	A	Bulk_soil	Before-sowing	22°54'23.8"N 102°39'30.4"W	2020-07-15	PRJNA1015279	SAMN37352653
Parcel-2020	PAI	A	Bulk_soil	Before-sowing	22°54'23.8"N 102°39'30.4"W	2020-07-15	PRJNA1015279	SAMN37352654
Parcel-2020	PNA	N	Bulk_soil	Before-sowing	22°54'20.932"N 102°39'29.504"W	2020-07-16	PRJNA1015279	SAMN37352655
Parcel-2020	PND	N	Bulk_soil	Before-sowing	22°54'20.932"N 102°39'29.504"W	2020-07-16	PRJNA1015279	SAMN37352656
Parcel-2020	PNI	N	Bulk_soil	Before-sowing	22°54'20.932"N 102°39'29.504"W	2020-07-16	PRJNA1015279	SAMN37352657
Pinto Saltillo	AA	A	Rhizosphere	After-sowing	22°54'23.8"N 102°39'30.4"W	2020-09-04	PRJNA1015279	SAMN37352658
Pinto Saltillo	AB	A	Rhizosphere	After-sowing	22°54'23.8"N 102°39'30.4"W	2020-09-04	PRJNA1015279	SAMN37352659
Pinto Saltillo	AD	A	Rhizosphere	After-sowing	22°54'23.8"N 102°39'30.4"W	2020-09-04	PRJNA1015279	SAMN37352660
Pinto Saltillo	AE	A	Rhizosphere	After-sowing	22°54'23.8"N 102°39'30.4"W	2020-09-04	PRJNA1015279	SAMN37352661
Pinto Saltillo	AH	A	Rhizosphere	After-sowing	22°54'23.8"N 102°39'30.4"W	2020-09-04	PRJNA1015279	SAMN37352662
Pinto Saltillo	AI	A	Rhizosphere	After-sowing	22°54'23.8"N 102°39'30.4"W	2020-09-04	PRJNA1015279	SAMN37352663
Pinto Saltillo	NA	N	Rhizosphere	After-sowing	22°54'20.932"N 102°39'29.504"W	2020-09-07	PRJNA1015279	SAMN37352664
Pinto Saltillo	ND	N	Rhizosphere	After-sowing	22°54'20.932"N 102°39'29.504"W	2020-09-07	PRJNA1015279	SAMN37352665
Pinto Saltillo	NE	N	Rhizosphere	After-sowing	22°54'20.932"N 102°39'29.504"W	2020-09-07	PRJNA1015279	SAMN37352666
Pinto Saltillo	NH	N	Rhizosphere	After-sowing	22°54'20.932"N 102°39'29.504"W	2020-09-07	PRJNA1015279	SAMN37352668
Pinto Saltillo	NI	N	Rhizosphere	After-sowing	22°54'20.932"N 102°39'29.504"W	2020-09-07	PRJNA1015279	SAMN37352667
Parcel-2021	VP1-2	Bean cultivars	Bulk_soil	After-sowing	22°54'51.2"N 102°39'56.0"W	2021-09-01	PRJNA1015279	SAMN41274380
Parcel-2021	VP3-4	Bean cultivars	Bulk_soil	After-sowing	22°54'51.2"N 102°39'56.0"W	2021-09-01	PRJNA1015279	SAMN41274381
Parcel-2021	VP5-6	Bean cultivars	Bulk_soil	After-sowing	22°54'51.2"N 102°39'56.0"W	2021-09-01	PRJNA1015279	SAMN41274382
Black	Black_V10	Bean cultivars	Rhizosphere	After-sowing	22°54'51.2"N 102°39'56.0"W	2021-09-01	PRJNA1015279	SAMN41274385
Bayo	Bayo_V16	Bean cultivars	Rhizosphere	After-sowing	22°54'51.2"N 102°39'56.0"W	2021-09-01	PRJNA1015279	SAMN41274386
Bayo	Bayo_V22	Bean cultivars	Rhizosphere	After-sowing	22°54'51.2"N 102°39'56.0"W	2021-09-01	PRJNA1015279	SAMN41274387
Black	Black_V26	Bean cultivars	Rhizosphere	After-sowing	22°54'51.2"N 102°39'56.0"W	2021-09-01	PRJNA1015279	SAMN41274388
Black	Black_V2	Bean cultivars	Rhizosphere	After-sowing	22°54'51.2"N 102°39'56.0"W	2021-09-01	PRJNA1015279	SAMN41274383
Bayo	Bayo_V43	Bean cultivars	Rhizosphere	After-sowing	22°54'51.2"N 102°39'56.0"W	2021-09-01	PRJNA1015279	SAMN41274389
Black	Black_V45	Bean cultivars	Rhizosphere	After-sowing	22°54'51.2"N 102°39'56.0"W	2021-09-01	PRJNA1015279	SAMN41274390
Bayo	Bay_V47	Bean cultivars	Rhizosphere	After-sowing	22°54'51.2"N 102°39'56.0"W	2021-09-01	PRJNA1015279	SAMN41274391
Black	Black_V4	Bean cultivars	Rhizosphere	After-sowing	22°54'51.2"N 102°39'56.0"W	2021-09-01	PRJNA1015279	SAMN41274384
