# Supplementary material for: The rhizosphere of Phaseolus vulgaris L. cultivars hosts a similar bacterial community in local agricultural soils
Source: PLoS One. 2025 Mar 20;20(3):e0319172. doi: 10.1371/journal.pone.0319172 (PMC11925306; doi:10.1371/journal.pone.0319172)
Supplement: S2 Table — (XLSX) [file pone.0319172.s023.xlsx]

## Sheet: Hoja1
S2 Table. Phenological and morphological characteristics of the Black, Bayo, and Pinto Saltillo common bean cultivars.
Cultivar	PH	HC	CEC	IPH	GH	WC	BS	DSC	SSC	SCD	NC	SCCP	BTS	SL	SW	ST	CSSS	LSSS	SW					Characteristics	Key
Black_V2_1	PRESENT	PURPLE	GREEN	MEDIA	ARBUSTIVE	PURPLE	PURPLE	GREEN CON MARRON	BLACK	BLACK	ALL THE SEED	1	ABSENT	1	6	20	APLANADE	RENIFORM	14.9					Pigmentation of the hypocotyl	PH
Black_V2_2	PRESENT	PURPLE	GREEN	MEDIA	ARBUSTIVE	PURPLE	PURPLE	GREEN CON MARRON	BLACK	BLACK	ALL THE SEED	1	ABSENT	1	5	21	APLANADE	RENIFORM	17.8					Hypocotyl colour	HC
Black_V2_3	PRESENT	PURPLE	GREEN	MEDIA	ARBUSTIVE	PURPLE	PURPLE	GREEN CON MARRON	BLACK	BLACK	ALL THE SEED	1	ABSENT	1.1	6	20	APLANADE	RENIFORM	17.1					Colour of emerging cotyledon	CEC
Black_V4_1	PRESENT	PURPLE	PURPLE	MEDIA	ARBUSTIVE	VIOLET	PURPLE	GREEN	BLACK	BLACK	ALL THE SEED	1	ABSENT	0.8	5	16	NARROW ELLIPTICAL	RENIFORM	15.9					Intensity of leaf pigmentation	IPH
Black_V4_2	PRESENT	PURPLE	PURPLE	MEDIA	ARBUSTIVE	VIOLET	PURPLE	GREEN	BLACK	BLACK	ALL THE SEED	1	ABSENT	0.8	5	18	NARROW ELLIPTICAL	RENIFORM	15.2					Growth habit	GH
Black_V4_3	PRESENT	PURPLE	PURPLE	MEDIA	ARBUSTIVE	VIOLET	PURPLE	GREEN	BLACK	BLACK	ALL THE SEED	1	ABSENT	0.9	5	18	NARROW ELLIPTICAL	RENIFORM	14.8					Wing colour	WC
Black_V10_1	PRESENT	GREEN	MARRON	MEDIA	ARBUSTIVE	VIOLET	VIOLET	GREEN	BLACK	BLACK	ALL THE SEED	1	ABSENT	1.1	6	21	APLANADE	CIRCULAR TO ELLIPTICAL	19.7					Base colour	BS
Black_V10_2	PRESENT	GREEN	MARRON	MEDIA	ARBUSTIVE	VIOLET	VIOLET	GREEN	BLACK	BLACK	ALL THE SEED	1	ABSENT	1.1	6	20	APLANADE	CIRCULAR TO ELLIPTICAL	20.5					Dominant seed colour	DSC
Black_V10_3	PRESENT	GREEN	MARRON	MEDIA	ARBUSTIVE	VIOLET	VIOLET	GREEN	BLACK	BLACK	ALL THE SEED	1	ABSENT	1.1	16	21	APLANADE	CIRCULAR TO ELLIPTICAL	19					Secondary seed colour	SSC
Bayo_V16_1	PRESENT	GREEN	GREEN	MEDIA	ARBUSTIVE	PINK	PINK REDDISH	YELLOW	YELLOW	LIGHT BROWN	AROUND THE SEED THREAD	2	AROUND THE THREAD	1.6	7	23	WIDE ELLIPTICAL	TRUNCATED	44.2					Secondary colour distribution	SCD
Bayo_V16_2	PRESENT	GREEN	GREEN	MEDIA	ARBUSTIVE	PINK	PINK REDDISH	YELLOW	YELLOW	LIGHT BROWN	AROUND THE SEED THREAD	2	AROUND THE THREAD	1.6	7	25	WIDE ELLIPTICAL	TRUNCATED	46.4					Number of colours	NC
Bayo_V16_3	PRESENT	GREEN	GREEN	MEDIA	ARBUSTIVE	PINK	PINK REDDISH	YELLOW	YELLOW	LIGHT BROWN	AROUND THE SEED THREAD	2	AROUND THE THREAD	1.5	7	24	WIDE ELLIPTICAL	TRUNCATED	45.3					Seed coat colour pattern	SCCP
Bayo_V22_1	PRESENT	PURPLE	PURPLE	DEBIL	TREPADOR	VIOLET	VIOLET	YELLOW	BEIGE	BROWN	ALL THE SEED	3	MOTTLING	1.1	6	20	NARROW ELLIPTICAL	ELLIPTICAL	21.3					Brightness of testa	BTS
Bayo_V22_2	PRESENT	PURPLE	PURPLE	DEBIL	TREPADOR	VIOLET	VIOLET	YELLOW	BEIGE	BROWN	ALL THE SEED	3	MOTTLING	1.1	6	20	NARROW ELLIPTICAL	ELLIPTICAL	20.17					Seed length	SL
Bayo_V22_3	PRESENT	PURPLE	PURPLE	DEBIL	TREPADOR	VIOLET	VIOLET	YELLOW	BEIGE	BROWN	ALL THE SEED	3	MOTTLING	1.1	6	20	NARROW ELLIPTICAL	ELLIPTICAL	23.7					Seed width	SW
Black_V26_1	PRESENT	PURPLE	PURPLE	MEDIA	TREPADOR	PURPLE	PURPLE	GREEN	BLACK	BLACK	ALL THE SEED	1	ABSENT	0.9	6	18	NARROW ELLIPTICAL	RENIFORM	21.5					Seed thickness	ST
Black_V26_2	PRESENT	PURPLE	PURPLE	MEDIA	TREPADOR	PURPLE	PURPLE	GREEN	BLACK	BLACK	ALL THE SEED	1	ABSENT	1.1	6	20	NARROW ELLIPTICAL	RENIFORM	22.2					Cross section shape of seed	CSSS
Black_V26_3	PRESENT	PURPLE	PURPLE	MEDIA	TREPADOR	PURPLE	PURPLE	GREEN	BLACK	BLACK	ALL THE SEED	1	ABSENT	0.9	6	19	NARROW ELLIPTICAL	RENIFORM	21.3					Longitudinal section shape of the seed	LSSS
Bayo_V43_1	PRESENT	GREEN	GREEN	MEDIA	CRAWLING	WHITE	WHITE	GREEN	PURPLE	WHITE	AROUND THE SEED THREAD	2	MARBLED	1.3	8	16	ELLIPTICAL	CIRCULAR TO ELLIPTICAL	38.7					Seed weight	SW
Bayo_V43_2	PRESENT	GREEN	GREEN	MEDIA	CRAWLING	WHITE	WHITE	GREEN	PURPLE	WHITE	AROUND THE SEED THREAD	2	MARBLED	1.5	9	28	ELLIPTICAL	CIRCULAR TO ELLIPTICAL	46.6
Bayo_V43_3	PRESENT	GREEN	GREEN	MEDIA	CRAWLING	WHITE	WHITE	GREEN	PURPLE	WHITE	AROUND THE SEED THREAD	2	MARBLED	1.3	10	27	ELLIPTICAL	CIRCULAR TO ELLIPTICAL	43.5
Black_V45_1	PRESENT	PURPLE	PURPLE	MEDIA	PROSTRATE	VIOLET	VIOLET	GREEN	BLACK	BLACK	ALL THE SEED	1	ABSENT	1	6	21	NARROW ELLIPTICAL	RECTANGULAR	16.1
Black_V45_2	PRESENT	PURPLE	PURPLE	MEDIA	PROSTRATE	VIOLET	VIOLET	GREEN	BLACK	BLACK	ALL THE SEED	1	ABSENT	1	6	22	NARROW ELLIPTICAL	RECTANGULAR	16.7
Black_V45_3	PRESENT	PURPLE	PURPLE	MEDIA	PROSTRATE	VIOLET	VIOLET	GREEN	BLACK	BLACK	ALL THE SEED	1	ABSENT	1	6	19	NARROW ELLIPTICAL	RECTANGULAR	16.9
Bayo_V47_1	PRESENT	GREEN	GREEN	MEDIA	CRAWLING	WHITE	WHITE	GREEN	LIGHT YELLOW	LIGHT BROWN	ALL THE SEED	2	MARBLED	1	6	21	WIDE ELLIPTICAL	RENIFORM	28.8
Bayo_V47_2	PRESENT	GREEN	GREEN	MEDIA	CRAWLING	WHITE	WHITE	GREEN	LIGHT YELLOW	LIGHT BROWN	ALL THE SEED	2	MARBLED	1.1	6	22	WIDE ELLIPTICAL	RENIFORM	30.4
Bayo_V47_3	PRESENT	GREEN	GREEN	MEDIA	CRAWLING	WHITE	WHITE	GREEN	LIGHT YELLOW	LIGHT BROWN	ALL THE SEED	2	MARBLED	1.1	6	21	WIDE ELLIPTICAL	RENIFORM	26.7
Pinto_Saltillo	PRESENT	GREEN	GREEN	MEDIA	PROSTRATE	WHITE	WHITE	YELLOW	CREMA CLARO	BROWN	ALL THE SEED	2	MARBLED	1.2363	0.7047	0.4887	TRANSVERSELY ELLIPTICAL	RHOMBOHEDRAL SEMI-RENIFORM	34
