# Supplementary material for: The rhizosphere of Phaseolus vulgaris L. cultivars hosts a similar bacterial community in local agricultural soils
Source: PLoS One. 2025 Mar 20;20(3):e0319172. doi: 10.1371/journal.pone.0319172 (PMC11925306; doi:10.1371/journal.pone.0319172)
Supplement: S3 Table — (XLSX) [file pone.0319172.s024.xlsx]

## Sheet: Hoja1
S3 Table. Physicochemical properties of agricultural and non-agricultural soils.
Sample	pH	O.M.	N	P	SP	FC	PWP	EC	Ca	Mg	Na	K		OM	Organic Material %
AA	8.2	2.69683	9.32159	21.4523	63.9994	47.9995	26.3997	0.844	2.8	5.6	0.503611	2.11331		N	Inorganic Nitrogen
AB	8.21	2.56631	9.3268	18.6378	56.6652	42.4989	23.3744	0.58	3.33333	4	0.277633	1.80078		P	Phosphorus Olsen Method
AD	8.1	3.32558	13.9933	24.4669	60.0086	45.0065	24.7536	0.745	4	4	0.187241	2.24353		SP	Saturation Point %
AE	8.19	3.42083	9.3268	23.7095	61.3902	46.0427	25.3235	0.646	4.8	2.4	0.0968499	1.98309		FC	Field Capacity %
AH	8.18	3.65187	20.9723	23.3392	68.8434	51.6326	28.3979	0.568	2.8	4	0.00645847	1.6966		PWP	Permanent-Wilting-Point %
AI	8	2.5587	13.9936	15.9813	67.1411	50.3558	27.6957	0.854	5.2	4.4	0.0968499	1.48825		EC	Electrical Conductivity dS/m
NA	8.35	2.0505	9.31824	5.79249	60.4168	45.3126	24.9219	0.495	3.2	4.8	0.368024	0.759007		Ca	Ca2+
ND	8.44	2.05222	16.3297	7.92118	51.6359	38.7269	21.2998	0.418	2.5	4.5	0.322828	0.446476		Mg	Mg2+
NE	8.26	1.39061	9.31619	5.92738	55.4495	41.5871	22.8729	0.51	3.6	0.4	0.368024	0.65483		Na	Na+
NH	8.49	1.4161	6.9965	4.23368	54.9957	41.2468	22.6857	0.421	6	0.4	0.368024	0.342299		K	K+
NI	8.47	2.57724	4.66527	4.38547	56.5127	42.3845	23.3115	0.379	2.4	2.8	0.277633	0.368344
