# Supplementary material for: The rhizosphere of Phaseolus vulgaris L. cultivars hosts a similar bacterial community in local agricultural soils
Source: PLoS One. 2025 Mar 20;20(3):e0319172. doi: 10.1371/journal.pone.0319172 (PMC11925306; doi:10.1371/journal.pone.0319172)
Supplement: S4 Table — (XLSX) [file pone.0319172.s025.xlsx]

## Sheet: Hoja1
S4 Table. Statistics of metagenomic sequences analysis, and distribution of reads in domains determined by Kraken2.
Sample	Macrogen reads	Trimming-reads	Classified reads	Classified (%)	Unclassified reads	Unclassified (%)	Total rC/rU	Eukaryota reads	Bacteria reads	Archaea reads	Viruses reads	Root	Domain Reads Sum	Eukaryota (%)	Bacteria (%)	Archaea (%)	Viruses (%)	Root(%)	Domain percent Sum	Sample Type
PAA	102738112	102240290	21153320	20.6898	81086970	79.3102	102240290	272689	20653172	90339	5638	131482	21153320	1.28911	97.6356	0.427068	0.026653	0.621567	100	Bulk Soil
PAD	93344840	92280528	19824007	21.4823	72456521	78.5177	92280528	327154	19290514	82092	5173	119074	19824007	1.65029	97.3089	0.414104	0.0260946	0.600656	100
PAI	97334932	97173608	20565033	21.1632	76608575	78.8368	97173608	190291	20150220	87825	5402	131295	20565033	0.925313	97.9829	0.42706	0.0262679	0.638438	100
PNA	100650958	100375212	19628486	19.5551	80746726	80.4449	100375212	214542	19184232	94193	5039	130480	19628486	1.09301	97.7367	0.479879	0.0256719	0.664748	100
PND	98057080	97337176	19977074	20.5236	77360102	79.4764	97337176	333311	19413545	91665	5247	133306	19977074	1.66847	97.1791	0.458851	0.0262651	0.667295	100
PNI	102792560	102516082	19416949	18.9404	83099133	81.0596	102516082	225564	18950403	99649	5257	136076	19416949	1.16169	97.5972	0.513206	0.0270743	0.70081	100
AA	85002962	84871692	54576455	64.3047	30295237	35.6953	84871692	160898	54252248	15843	99632	47834	54576455	0.294812	99.406	0.029029	0.182555	0.0876459	100	Rhizosphere
AB	83871460	83686762	66160666	79.0575	17526096	20.9425	83686762	132269	65985359	6925	8831	27282	66160666	0.199921	99.735	0.0104669	0.0133478	0.041236	100
AD	85004678	84800408	66273778	78.1527	18526630	21.8473	84800408	217369	66010710	6466	9166	30066	66273777	0.327986	99.6031	0.0097565	0.0138305	0.0453664	100
AE	78420694	78286016	62837275	80.2663	15448741	19.7337	78286016	105257	62685975	6740	15219	24084	62837275	0.167507	99.7592	0.0107261	0.0242197	0.0383276	100
AH	78260604	78021792	60833560	77.97	17188232	22.03	78021792	141610	60601200	10424	46263	34063	60833560	0.232783	99.618	0.0171353	0.0760485	0.0559938	100
AI	81616076	81337544	61678809	75.8307	19658735	24.1693	81337544	124867	61440327	8364	72028	33223	61678809	0.202447	99.6133	0.0135606	0.116779	0.0538645	100
NA	80481142	80320520	65314557	81.3174	15005963	18.6826	80320520	102599	65173746	6041	6853	25318	65314557	0.157084	99.7844	0.00924909	0.0104923	0.0387632	100
ND	79282774	79054966	61742194	78.1003	17312772	21.8997	79054966	189618	61513850	8107	3082	27537	61742194	0.307113	99.6302	0.0131304	0.00499172	0.0446	100
NE	82867524	82722284	66535844	80.4328	16186440	19.5672	82722284	134385	66365969	5669	5198	24623	66535844	0.201974	99.7447	0.00852022	0.00781233	0.0370071	100
NH	85859428	85666712	68093736	79.4868	17572976	20.5132	85666712	134240	67917107	9344	3610	29435	68093736	0.19714	99.7406	0.0137223	0.00530152	0.0432272	100
NI	79260194	79000990	65339545	82.7072	13661445	17.2928	79000990	168271	65139862	4379	1835	25198	65339545	0.257533	99.6944	0.00670191	0.00280841	0.0385647	100
VP1-2	85153484	84889252	16085168	18.9484	68804084	81.0516	84889252	222949	15667680	77060	4605	112874	16085168	1.38605	97.4045	0.479075	0.0286289	0.701727	100	Bulk Soil
VP3-4	85489616	85024682	16467359	19.3677	68557323	80.6323	85024682	313027	15959269	78064	4326	112673	16467359	1.90089	96.9146	0.474053	0.0262702	0.68422	100
VP5-6	81292828	80758336	15157822	18.7694	65600514	81.2306	80758336	291461	14672051	78630	4314	111366	15157822	1.92284	96.7952	0.518742	0.0284606	0.73471	100
Black_V10	77510630	77348750	27639150	35.7332	49709600	64.2668	77348750	187661	27325620	41569	8609	75691	27639150	0.678968	98.8656	0.150399	0.0311478	0.273854	100	Rhizosphere
Bayo_V16	83492484	83314778	45862849	55.0477	37451929	44.9523	83314778	170416	45541306	26159	66520	58448	45862849	0.371577	99.2989	0.0570375	0.145041	0.127441	100
Bayo_V22	78902626	78746506	53379594	67.7866	25366912	32.2134	78746506	164637	53129607	13735	24589	47026	53379594	0.308427	99.5317	0.0257308	0.0460644	0.0880973	100
Black_V26	79906298	79688922	58862998	73.866	20825924	26.134	79688922	120703	58686265	9970	2781	43279	58862998	0.205058	99.6998	0.0169376	0.00472453	0.073525	100
Black_V2	85248142	85053264	48912429	57.508	36140835	42.492	85053264	233772	48602812	17636	4141	54068	48912429	0.47794	99.367	0.0360563	0.00846615	0.11054	100
Bayo_V43	78601616	78450158	39430861	50.2623	39019297	49.7377	78450158	201310	39042464	24476	98869	63742	39430861	0.510539	99.015	0.0620732	0.25074	0.161655	100
Black_V45	78102358	77852216	39464831	50.692	38387385	49.308	77852216	236382	39130147	23736	13520	61046	39464831	0.598969	99.1519	0.0601447	0.0342584	0.154685	100
Bayo_V47	78083050	77898416	54038367	69.3703	23860049	30.6297	77898416	125896	53855258	12405	4859	39949	54038367	0.232975	99.6612	0.0229559	0.00899176	0.0739271	100
Black_V4	85230848	85037966	58287883	68.5434	26750083	31.4566	85037966	142115	58081049	15195	5705	43819	58287883	0.243816	99.6452	0.0260689	0.00978763	0.0751769	100

## Sheet: Hoja2
	64.3047	35.7332
	79.0575	55.0477
	78.1527	67.7866
	80.2663	73.866
	77.97	57.508
	75.8307	50.2623
	81.3174	50.692
	78.1003	69.3703
	80.4328	68.5434
	79.4868
	82.7072
