# Supplementary material for: The rhizosphere of Phaseolus vulgaris L. cultivars hosts a similar bacterial community in local agricultural soils
Source: PLoS One. 2025 Mar 20;20(3):e0319172. doi: 10.1371/journal.pone.0319172 (PMC11925306; doi:10.1371/journal.pone.0319172)
Supplement: S5 Table — PCoA was performed with Bray Curtis distances. (XLSX) [file pone.0319172.s026.xlsx]

## Sheet: Hoja1
S5 Table. PERMANOVA statistics for beta diversity of bulk soil and rhizosphere bacterial communities, in agriculture (A) and non-agriculture (N) plots, sown with Pinto Saltillo Cultivar. PCoA performed with Bray Curtis distances.
PERMANOVA Pinto Saltillo 17 samples, variable Origin								Origin:	Rhizosphere / Soil
	Df	SumsOfSqs	R2	F	Pr(>F)	sig
Origin	1	3.0567	0.81476	65.975	0.001	***
Residual	15	0.695	0.18524
Total	16	3.7517	1
PERMANOVA Pinto Saltillo 17 samples, variable Soil								Soil:	Agricultural / Non-agricultural
	Df	SumsOfSqs	R2	F	Pr(>F)	sig
Soil	1	0.0745	0.01985	0.3037	0.64
Residual	15	3.6772	0.98015
Total	16	3.7517	1
PERMANOVA Pinto Saltillo 17 samples, variables Origin + Soil
	Df	SumsOfSqs	R2	F	Pr(>F)	sig
Origin	1	3.0567	0.81476	68.9093	0.001	***
Soil	1	0.074	0.01971	1.6672	0.143
Residual	14	0.621	0.16553
Total	16	3.7517	1
