# Supplementary material for: The rhizosphere of Phaseolus vulgaris L. cultivars hosts a similar bacterial community in local agricultural soils
Source: PLoS One. 2025 Mar 20;20(3):e0319172. doi: 10.1371/journal.pone.0319172 (PMC11925306; doi:10.1371/journal.pone.0319172)
Supplement: S6 Table — (XLSX) [file pone.0319172.s027.xlsx]

## Sheet: LFC up & down
					S6 Table. Differential abundance (DESeq2) of taxa at genus level from bulk soil and rhizosphere for Pinto Saltillo cultivar.
ID	baseMean	log2FoldChange	pvalue	Kingdom	Phylum	Class	Order	Family	Genus	Species			#	% of 7021 total bacteria	% of 4856		Phylum	#	% from 4856 that change
61646	1.25998e+06	14.2928	2.98382e-135	Bacteria	Proteobacteria	Gammaproteobacteria	Enterobacterales	Enterobacteriaceae	Lelliottia	amnigena		LFC > 0 (up)	2604	0.370887	0.536244		Acidobacteria	21	0.432455
47877	474717	14.2036	1.3146e-161	Bacteria	Proteobacteria	Gammaproteobacteria	Pseudomonadales	Pseudomonadaceae	Pseudomonas	amygdali		LFC < 0 (down)	2252	0.320752	0.463756		Actinobacteria	1176	24.2175
470934	1.47205e+06	13.5354	2.08842e-69	Bacteria	Proteobacteria	Gammaproteobacteria	Enterobacterales	Erwiniaceae	Pantoea	vagans							Aquificae	9	0.185338
549	3.41092e+06	13.4589	3.13797e-138	Bacteria	Proteobacteria	Gammaproteobacteria	Enterobacterales	Erwiniaceae	Pantoea	agglomerans			4856	0.691639			Armatimonadetes	2	0.0411862
2787629	46847.5	13.3853	1.07088e-67	Bacteria	Proteobacteria	Gammaproteobacteria	Enterobacterales	Erwiniaceae	Pantoea	sp. SM3640							Bacteroidetes	452	9.30807
2768165	24621.2	12.9709	3.50446e-63	Bacteria	Proteobacteria	Gammaproteobacteria	Enterobacterales	Erwiniaceae	Pantoea	sp. MT58							Balneolaeota	1	0.0205931
2020311	1.54838e+06	12.8971	3.86249e-88	Bacteria	Proteobacteria	Alphaproteobacteria	Rhizobiales	Rhizobiaceae	Rhizobium	sp. Kim5							Caldiserica	1	0.0205931
1301032	947664	12.6431	5.63018e-113	Bacteria	Proteobacteria	Alphaproteobacteria	Rhizobiales	Rhizobiaceae	Rhizobium	sp. IE4771							Calditrichaeota	1	0.0205931
118613	1.31318e+06	12.6279	7.41521e-102	Bacteria	Proteobacteria	Gammaproteobacteria	Pseudomonadales	Pseudomonadaceae	Pseudomonas	sp. B10							Candidatus Bipolaricaulota	1	0.0205931
1495331	6138.52	12.6082	5.86532e-217	Bacteria	Proteobacteria	Gammaproteobacteria	Pseudomonadales	Pseudomonadaceae	Pseudomonas	sp. WCS374							Candidatus Omnitrophica	1	0.0205931
470933	26972.9	12.5493	1.24038e-62	Bacteria	Proteobacteria	Gammaproteobacteria	Enterobacterales	Erwiniaceae	Pantoea	eucalypti							Candidatus Saccharibacteria	2	0.0411862
321662	4.51382e+06	12.5454	7.65117e-103	Bacteria	Proteobacteria	Gammaproteobacteria	Pseudomonadales	Pseudomonadaceae	Pseudomonas	moraviensis							Chlamydiae	5	0.102965
299767	100968	12.459	4.01677e-57	Bacteria	Proteobacteria	Gammaproteobacteria	Enterobacterales	Enterobacteriaceae	Enterobacter	ludwigii							Chlorobi	14	0.288303
53335	785965	12.4386	1.97024e-75	Bacteria	Proteobacteria	Gammaproteobacteria	Enterobacterales	Erwiniaceae	Pantoea								Chloroflexi	21	0.432455
86265	1.96669e+06	12.2751	3.15145e-171	Bacteria	Proteobacteria	Gammaproteobacteria	Pseudomonadales	Pseudomonadaceae	Pseudomonas	thivervalensis							Coprothermobacterota	1	0.0205931
47878	1.31584e+06	12.0999	5.96808e-216	Bacteria	Proteobacteria	Gammaproteobacteria	Pseudomonadales	Pseudomonadaceae	Pseudomonas	azotoformans							Cyanobacteria	117	2.40939
614	143040	11.9548	3.46583e-45	Bacteria	Proteobacteria	Gammaproteobacteria	Enterobacterales	Yersiniaceae	Serratia	liquefaciens							Deferribacteres	4	0.0823723
1855331	77999.2	11.9496	3.79083e-226	Bacteria	Proteobacteria	Gammaproteobacteria	Pseudomonadales	Pseudomonadaceae	Pseudomonas	sp. A214							Deinococcus-Thermus	37	0.761944
198620	1.08285e+06	11.7278	1.29667e-195	Bacteria	Proteobacteria	Gammaproteobacteria	Pseudomonadales	Pseudomonadaceae	Pseudomonas	koreensis							Dictyoglomi	1	0.0205931
2077137	2891.47	11.6314	1.65652e-44	Bacteria	Proteobacteria	Gammaproteobacteria	Enterobacterales	Enterobacteriaceae	Enterobacter	cloacae complex sp. FDA-CDC-AR_0132							Elusimicrobia	3	0.0617792
930166	1.53341e+06	11.5757	1.96375e-238	Bacteria	Proteobacteria	Gammaproteobacteria	Pseudomonadales	Pseudomonadaceae	Pseudomonas	brassicacearum							Fibrobacteres	1	0.0205931
2505979	821406	11.5597	1.28532e-207	Bacteria	Proteobacteria	Gammaproteobacteria	Pseudomonadales	Pseudomonadaceae	Pseudomonas	sp. 11K1							Firmicutes	387	7.96952
42906	1321.08	11.557	2.25091e-36	Bacteria	Proteobacteria	Gammaproteobacteria	Enterobacterales	Yersiniaceae	Serratia	entomophila							Fusobacteria	13	0.26771
2681983	65746	11.495	2.11576e-280	Bacteria	Proteobacteria	Gammaproteobacteria	Pseudomonadales	Pseudomonadaceae	Pseudomonas	sp. L22-9							Gemmatimonadetes	6	0.123558
1619313	278424	11.4781	1.95321e-51	Bacteria	Proteobacteria	Gammaproteobacteria	Enterobacterales	Erwiniaceae	Erwinia	gerundensis							Ignavibacteriae	1	0.0205931
2762896	52552.3	11.388	6.6254e-189	Bacteria	Proteobacteria	Gammaproteobacteria	Pseudomonadales	Pseudomonadaceae	Pseudomonas	sp. MPDS							Kiritimatiellaeota	1	0.0205931
2664899	35701.3	11.3557	1.14418e-178	Bacteria	Proteobacteria	Gammaproteobacteria	Pseudomonadales	Pseudomonadaceae	Pseudomonas	sp. CFSAN084952							Nitrospirae	11	0.226524
1703970	110.422	11.3093	1.87888e-12	Bacteria	Proteobacteria	Alphaproteobacteria	Rhizobiales	Rhizobiaceae	Rhizobium	sp. N541							Planctomycetes	42	0.864909
2045200	63173.9	11.2814	2.99783e-264	Bacteria	Proteobacteria	Gammaproteobacteria	Pseudomonadales	Pseudomonadaceae	Pseudomonas	sp. s211(2017)							Proteobacteria	2425	49.9382
76760	329716	11.1517	2.71463e-64	Bacteria	Proteobacteria	Gammaproteobacteria	Pseudomonadales	Pseudomonadaceae	Pseudomonas	rhodesiae							Spirochaetes	29	0.597199
2077136	1614.28	11.1213	2.80017e-31	Bacteria	Proteobacteria	Gammaproteobacteria	Enterobacterales	Enterobacteriaceae	Enterobacter	cloacae complex sp. FDA-CDC-AR_0164							Synergistetes	9	0.185338
294	6.01712e+06	11.0229	0	Bacteria	Proteobacteria	Gammaproteobacteria	Pseudomonadales	Pseudomonadaceae	Pseudomonas	fluorescens							Tenericutes	31	0.638386
47879	509113	10.927	5.03783e-164	Bacteria	Proteobacteria	Gammaproteobacteria	Pseudomonadales	Pseudomonadaceae	Pseudomonas	corrugata							Thermodesulfobacteria	5	0.102965
2575375	127122	10.8563	2.65105e-44	Bacteria	Proteobacteria	Gammaproteobacteria	Enterobacterales	Erwiniaceae	Pantoea	sp. SO10							Thermotogae	15	0.308896
1881017	945341	10.7555	6.22512e-124	Bacteria	Proteobacteria	Gammaproteobacteria	Pseudomonadales	Pseudomonadaceae	Pseudomonas	sp. 7SR1							Verrucomicrobia	10	0.205931
1827300	31827	10.5052	2.18783e-117	Bacteria	Proteobacteria	Gammaproteobacteria	Pseudomonadales	Pseudomonadaceae	Pseudomonas	sp. MYb193
2742673	2109.73	10.4679	1.22239e-29	Bacteria	Proteobacteria	Gammaproteobacteria	Enterobacterales	Enterobacteriaceae	Enterobacter	sp. RHBSTW-00975
2077147	120.205	10.4663	8.90129e-21	Bacteria	Proteobacteria	Gammaproteobacteria	Enterobacterales	Enterobacteriaceae	Citrobacter	freundii complex sp. CFNIH3
2730845	60.9679	10.4405	4.01254e-27	Bacteria	Proteobacteria	Gammaproteobacteria	Pseudomonadales	Pseudomonadaceae	Pseudomonas	sp. ADAK2
183795	681642	10.368	2.33749e-74	Bacteria	Proteobacteria	Gammaproteobacteria	Pseudomonadales	Pseudomonadaceae	Pseudomonas	mediterranea
1855380	97831.2	10.364	1.04306e-260	Bacteria	Proteobacteria	Gammaproteobacteria	Pseudomonadales	Pseudomonadaceae	Pseudomonas	sp. Z003-0.4C(8344-21)
1573720	39961.5	10.3468	0	Bacteria	Proteobacteria	Gammaproteobacteria	Pseudomonadales	Pseudomonadaceae	Pseudomonas	sp. S49
2005388	44708.6	10.3339	2.53737e-289	Bacteria	Proteobacteria	Gammaproteobacteria	Pseudomonadales	Pseudomonadaceae	Pseudomonas	sp. RU47
1573712	100056	10.1503	0	Bacteria	Proteobacteria	Gammaproteobacteria	Pseudomonadales	Pseudomonadaceae	Pseudomonas	sp. R84
1977566	93.736	10.1046	3.2352e-23	Bacteria	Proteobacteria	Gammaproteobacteria	Enterobacterales	Enterobacteriaceae	Enterobacter	sp. Crenshaw
1421430	70043.4	10.0938	1.06433e-251	Bacteria	Proteobacteria	Gammaproteobacteria	Pseudomonadales	Pseudomonadaceae	Pseudomonas	granadensis
2073078	118601	10.085	0	Bacteria	Proteobacteria	Gammaproteobacteria	Pseudomonadales	Pseudomonadaceae	Pseudomonas	sp. DTU12.3
2742656	337.88	10.0843	2.6052e-28	Bacteria	Proteobacteria	Gammaproteobacteria	Enterobacterales	Enterobacteriaceae	Enterobacter	sp. RHBSTW-00593
163011	100590	9.99254	0	Bacteria	Proteobacteria	Gammaproteobacteria	Pseudomonadales	Pseudomonadaceae	Pseudomonas	lini
2482769	6187.47	9.93741	7.91574e-37	Bacteria	Proteobacteria	Gammaproteobacteria	Enterobacterales	Yersiniaceae	Serratia	sp. P2ACOL2
2730846	42.4543	9.93029	3.63726e-22	Bacteria	Proteobacteria	Gammaproteobacteria	Pseudomonadales	Pseudomonadaceae	Pseudomonas	sp. ADAK7
1914861	200530	9.92827	4.22228e-56	Bacteria	Proteobacteria	Gammaproteobacteria	Enterobacterales	Enterobacteriaceae	Enterobacter	sp. SA187
1659194	22508.5	9.90898	1.37162e-290	Bacteria	Proteobacteria	Gammaproteobacteria	Pseudomonadales	Pseudomonadaceae	Pseudomonas	sp. GR 6-02
2083054	16004.3	9.85787	3.61023e-141	Bacteria	Proteobacteria	Gammaproteobacteria	Pseudomonadales	Pseudomonadaceae	Pseudomonas	sp. LG1D9
2559074	35113.4	9.83416	0	Bacteria	Proteobacteria	Gammaproteobacteria	Pseudomonadales	Pseudomonadaceae	Pseudomonas	sp. S150
1283291	111439	9.82882	0	Bacteria	Proteobacteria	Gammaproteobacteria	Pseudomonadales	Pseudomonadaceae	Pseudomonas	sp. URMO17WK12:I11
2052956	75897.6	9.7936	0	Bacteria	Proteobacteria	Gammaproteobacteria	Pseudomonadales	Pseudomonadaceae	Pseudomonas	sp. ACM7
547	307001	9.73029	1.23946e-38	Bacteria	Proteobacteria	Gammaproteobacteria	Enterobacterales	Enterobacteriaceae	Enterobacter
2774461	56987.8	9.72304	0	Bacteria	Proteobacteria	Gammaproteobacteria	Pseudomonadales	Pseudomonadaceae	Pseudomonas	sp. IzPS32d
169669	64055.4	9.70791	1.53361e-124	Bacteria	Proteobacteria	Gammaproteobacteria	Pseudomonadales	Pseudomonadaceae	Pseudomonas	extremorientalis
2201356	83877.2	9.6919	0	Bacteria	Proteobacteria	Gammaproteobacteria	Pseudomonadales	Pseudomonadaceae	Pseudomonas	sp. 31-12
1173280	6865.16	9.69182	5.12725e-131	Bacteria	Proteobacteria	Gammaproteobacteria	Pseudomonadales	Pseudomonadaceae	Pseudomonas	sp. R2-60-08W
104087	177282	9.66447	0	Bacteria	Proteobacteria	Gammaproteobacteria	Pseudomonadales	Pseudomonadaceae	Pseudomonas	frederiksbergensis
143813	118132	9.66077	0	Bacteria	Proteobacteria	Gammaproteobacteria	Pseudomonadales	Pseudomonadaceae	Pseudomonas	sp. LAB-08
1573718	95943.1	9.65997	0	Bacteria	Proteobacteria	Gammaproteobacteria	Pseudomonadales	Pseudomonadaceae	Pseudomonas	sp. S34
2777367	8941.38	9.65902	4.19041e-203	Bacteria	Proteobacteria	Gammaproteobacteria	Pseudomonadales	Pseudomonadaceae	Pseudomonas	sp. 1909-1
676210	19462.1	9.65195	7.88494e-278	Bacteria	Proteobacteria	Gammaproteobacteria	Pseudomonadales	Pseudomonadaceae	Pseudomonas	sp. ATCC 43928
1534110	43755.6	9.64343	0	Bacteria	Proteobacteria	Gammaproteobacteria	Pseudomonadales	Pseudomonadaceae	Pseudomonas	sp. DR 5-09
1207075	42653.7	9.62683	0	Bacteria	Proteobacteria	Gammaproteobacteria	Pseudomonadales	Pseudomonadaceae	Pseudomonas	sp. UW4
2018067	23612.5	9.62316	5.65851e-293	Bacteria	Proteobacteria	Gammaproteobacteria	Pseudomonadales	Pseudomonadaceae	Pseudomonas	sp. FDAARGOS_380
2774459	54090.4	9.62035	0	Bacteria	Proteobacteria	Gammaproteobacteria	Pseudomonadales	Pseudomonadaceae	Pseudomonas	sp. IzPS59
2738843	12917.6	9.61338	0	Bacteria	Proteobacteria	Gammaproteobacteria	Pseudomonadales	Pseudomonadaceae	Pseudomonas	sp. B14-6
1785145	12885.3	9.61283	0	Bacteria	Proteobacteria	Gammaproteobacteria	Pseudomonadales	Pseudomonadaceae	Pseudomonas	glycinae
587753	1.16923e+06	9.59309	7.37808e-297	Bacteria	Proteobacteria	Gammaproteobacteria	Pseudomonadales	Pseudomonadaceae	Pseudomonas	chlororaphis
395598	101298	9.57887	0	Bacteria	Proteobacteria	Gammaproteobacteria	Pseudomonadales	Pseudomonadaceae	Pseudomonas	reinekei
198618	143008	9.5583	0	Bacteria	Proteobacteria	Gammaproteobacteria	Pseudomonadales	Pseudomonadaceae	Pseudomonas	umsongensis
2774460	66364.6	9.53615	0	Bacteria	Proteobacteria	Gammaproteobacteria	Pseudomonadales	Pseudomonadaceae	Pseudomonas	sp. IzPS23
702115	80856.3	9.51728	0	Bacteria	Proteobacteria	Gammaproteobacteria	Pseudomonadales	Pseudomonadaceae	Pseudomonas	arsenicoxydans
2742663	31.8523	9.5154	0.000175524	Bacteria	Proteobacteria	Gammaproteobacteria	Enterobacterales	Enterobacteriaceae	Citrobacter	sp. RHBSTW-00821
1615674	18216.7	9.46937	8.78205e-195	Bacteria	Proteobacteria	Gammaproteobacteria	Pseudomonadales	Pseudomonadaceae	Pseudomonas	lactis
1148509	100023	9.46901	0	Bacteria	Proteobacteria	Gammaproteobacteria	Pseudomonadales	Pseudomonadaceae	Pseudomonas	prosekii
46679	78911.6	9.44009	2.4833e-286	Bacteria	Proteobacteria	Gammaproteobacteria	Pseudomonadales	Pseudomonadaceae	Pseudomonas	mucidolens
1173270	6041.35	9.42414	1.34447e-244	Bacteria	Proteobacteria	Gammaproteobacteria	Pseudomonadales	Pseudomonadaceae	Pseudomonas	sp. R1-43-08
82986	29.2066	9.38276	1.45824e-17	Bacteria	Proteobacteria	Gammaproteobacteria	Enterobacterales	Erwiniaceae	Tatumella
2025658	49052.3	9.37903	3.34734e-214	Bacteria	Proteobacteria	Gammaproteobacteria	Pseudomonadales	Pseudomonadaceae	Pseudomonas	sp. NS1(2017)
1703971	28.7179	9.36563	5.75738e-09	Bacteria	Proteobacteria	Alphaproteobacteria	Rhizobiales	Rhizobiaceae	Rhizobium	sp. N941
2730848	51419.8	9.35173	0	Bacteria	Proteobacteria	Gammaproteobacteria	Pseudomonadales	Pseudomonadaceae	Pseudomonas	sp. ADAK18
2498848	90873.5	9.34134	0	Bacteria	Proteobacteria	Gammaproteobacteria	Pseudomonadales	Pseudomonadaceae	Pseudomonas	sp. MPC6
1415630	6447.7	9.33425	1.21365e-236	Bacteria	Proteobacteria	Gammaproteobacteria	Pseudomonadales	Pseudomonadaceae	Pseudomonas	sp. TKP
75612	32683.7	9.31266	0	Bacteria	Proteobacteria	Gammaproteobacteria	Pseudomonadales	Pseudomonadaceae	Pseudomonas	mandelii
1173288	4949.96	9.312	0	Bacteria	Proteobacteria	Gammaproteobacteria	Pseudomonadales	Pseudomonadaceae	Pseudomonas	sp. R4-39-08
1851514	29135.3	9.29868	5.59022e-27	Bacteria	Proteobacteria	Gammaproteobacteria	Enterobacterales	Enterobacteriaceae	Scandinavium	goeteborgense
2219057	49099.2	9.29849	2.32685e-299	Bacteria	Proteobacteria	Gammaproteobacteria	Pseudomonadales	Pseudomonadaceae	Pseudomonas	sp. LG1E9
2654238	7918.03	9.28392	5.30348e-217	Bacteria	Proteobacteria	Gammaproteobacteria	Pseudomonadales	Pseudomonadaceae	Pseudomonas	sp. DTU12.1
2054914	114465	9.28368	1.6223e-120	Bacteria	Proteobacteria	Gammaproteobacteria	Pseudomonadales	Pseudomonadaceae	Pseudomonas	sp. 02C 26
1853130	76486.7	9.25163	0	Bacteria	Proteobacteria	Gammaproteobacteria	Pseudomonadales	Pseudomonadaceae	Pseudomonas	silesiensis
1628086	39166.2	9.24975	0	Bacteria	Proteobacteria	Gammaproteobacteria	Pseudomonadales	Pseudomonadaceae	Pseudomonas	kribbensis
95300	89852.7	9.24509	0	Bacteria	Proteobacteria	Gammaproteobacteria	Pseudomonadales	Pseudomonadaceae	Pseudomonas	vancouverensis
658643	4405.97	9.24081	1.01828e-218	Bacteria	Proteobacteria	Gammaproteobacteria	Pseudomonadales	Pseudomonadaceae	Pseudomonas	sp. R4-35-07
658632	3693.29	9.21926	1.04517e-225	Bacteria	Proteobacteria	Gammaproteobacteria	Pseudomonadales	Pseudomonadaceae	Pseudomonas	sp. R11-23-07
47883	136174	9.21907	8.69464e-302	Bacteria	Proteobacteria	Gammaproteobacteria	Pseudomonadales	Pseudomonadaceae	Pseudomonas	synxantha
1758730	17877	9.20938	7.25783e-283	Bacteria	Proteobacteria	Gammaproteobacteria	Pseudomonadales	Pseudomonadaceae	Pseudomonas	sp. BIOMIG1BAC
1173284	4726.12	9.20572	1.73053e-222	Bacteria	Proteobacteria	Gammaproteobacteria	Pseudomonadales	Pseudomonadaceae	Pseudomonas	sp. R3-52-08
1173283	9071.84	9.17985	1.28166e-245	Bacteria	Proteobacteria	Gammaproteobacteria	Pseudomonadales	Pseudomonadaceae	Pseudomonas	sp. R3-18-08
75588	32623.4	9.17942	3.12414e-245	Bacteria	Proteobacteria	Gammaproteobacteria	Pseudomonadales	Pseudomonadaceae	Pseudomonas	libanensis
1573719	53610.4	9.15922	3.18189e-263	Bacteria	Proteobacteria	Gammaproteobacteria	Pseudomonadales	Pseudomonadaceae	Pseudomonas	sp. S35
28151	17844.7	9.15701	8.7626e-46	Bacteria	Proteobacteria	Gammaproteobacteria	Enterobacterales	Yersiniaceae	Serratia	proteamaculans
658644	48885.2	9.15486	7.64856e-259	Bacteria	Proteobacteria	Gammaproteobacteria	Pseudomonadales	Pseudomonadaceae	Pseudomonas	sp. R5-89-07
82976	2834.46	9.15111	8.06602e-26	Bacteria	Proteobacteria	Gammaproteobacteria	Enterobacterales	Enterobacteriaceae	Buttiauxella
129817	47110.4	9.14104	2.06676e-266	Bacteria	Proteobacteria	Gammaproteobacteria	Pseudomonadales	Pseudomonadaceae	Pseudomonas	brenneri
1702250	30486.8	9.12638	5.44555e-293	Bacteria	Proteobacteria	Gammaproteobacteria	Pseudomonadales	Pseudomonadaceae	Pseudomonas	sp. IB20
2083055	9648.2	9.12292	0	Bacteria	Proteobacteria	Gammaproteobacteria	Pseudomonadales	Pseudomonadaceae	Pseudomonas	sp. LH1G9
78543	64386.6	9.11316	0	Bacteria	Proteobacteria	Gammaproteobacteria	Pseudomonadales	Pseudomonadaceae	Pseudomonas	migulae
1225785	24.0507	9.10913	3.41104e-06	Bacteria	Proteobacteria	Gammaproteobacteria	Enterobacterales	Pectobacteriaceae	Dickeya	sp. DW 0440
2054915	15660.9	9.10059	2.68019e-278	Bacteria	Proteobacteria	Gammaproteobacteria	Pseudomonadales	Pseudomonadaceae	Pseudomonas	sp. 09C 129
651740	61331.2	9.09843	4.90704e-277	Bacteria	Proteobacteria	Gammaproteobacteria	Pseudomonadales	Pseudomonadaceae	Pseudomonas	cedrina
658641	3082.24	9.09388	9.02813e-238	Bacteria	Proteobacteria	Gammaproteobacteria	Pseudomonadales	Pseudomonadaceae	Pseudomonas	sp. R2-7-07
2126069	10678.7	9.06808	4.23317e-269	Bacteria	Proteobacteria	Gammaproteobacteria	Pseudomonadales	Pseudomonadaceae	Pseudomonas	sp. LBUM920
2735868	7788.15	9.05833	3.30816e-46	Bacteria	Firmicutes	Bacilli	Bacillales	Alicyclobacillaceae	Exiguobacterium	sp. Helios
2742636	22.95	9.04072	2.27831e-08	Bacteria	Proteobacteria	Gammaproteobacteria	Enterobacterales	Enterobacteriaceae	Citrobacter	sp. RHBSTW-00127
658642	4984.55	9.03319	1.36238e-194	Bacteria	Proteobacteria	Gammaproteobacteria	Pseudomonadales	Pseudomonadaceae	Pseudomonas	sp. R4-34-07
76761	30541.4	9.02523	1.41472e-242	Bacteria	Proteobacteria	Gammaproteobacteria	Pseudomonadales	Pseudomonadaceae	Pseudomonas	veronii
29449	590377	9.0108	1.05741e-63	Bacteria	Proteobacteria	Alphaproteobacteria	Rhizobiales	Rhizobiaceae	Rhizobium	etli
191390	61445.5	8.99483	0	Bacteria	Proteobacteria	Gammaproteobacteria	Pseudomonadales	Pseudomonadaceae	Pseudomonas	palleroniana
515393	92399.9	8.97144	1.57744e-275	Bacteria	Proteobacteria	Gammaproteobacteria	Pseudomonadales	Pseudomonadaceae	Pseudomonas	yamanorum
46677	61465.5	8.95572	2.65124e-274	Bacteria	Proteobacteria	Gammaproteobacteria	Pseudomonadales	Pseudomonadaceae	Pseudomonas	agarici
2675713	78.6471	8.94264	4.33773e-22	Bacteria	Proteobacteria	Gammaproteobacteria	Enterobacterales	Enterobacteriaceae	Klebsiella	sp. WP4-W18-ESBL-05
76758	146161	8.93454	4.88627e-273	Bacteria	Proteobacteria	Gammaproteobacteria	Pseudomonadales	Pseudomonadaceae	Pseudomonas	orientalis
1330545	1231.53	8.93242	1.0575e-33	Bacteria	Proteobacteria	Gammaproteobacteria	Enterobacterales	Enterobacteriaceae	Lelliottia
200451	55568.5	8.92821	2.86953e-288	Bacteria	Proteobacteria	Gammaproteobacteria	Pseudomonadales	Pseudomonadaceae	Pseudomonas	poae
2067572	12279.7	8.90317	3.47714e-248	Bacteria	Proteobacteria	Gammaproteobacteria	Pseudomonadales	Pseudomonadaceae	Pseudomonas	sp. NC02
286	8.42855e+06	8.89484	0	Bacteria	Proteobacteria	Gammaproteobacteria	Pseudomonadales	Pseudomonadaceae	Pseudomonas
200450	86042.1	8.8866	2.32233e-268	Bacteria	Proteobacteria	Gammaproteobacteria	Pseudomonadales	Pseudomonadaceae	Pseudomonas	trivialis
658630	81083.6	8.87912	1.60289e-245	Bacteria	Proteobacteria	Gammaproteobacteria	Pseudomonadales	Pseudomonadaceae	Pseudomonas	sp. CMR5c
1173273	6279.54	8.81002	1.1244e-183	Bacteria	Proteobacteria	Gammaproteobacteria	Pseudomonadales	Pseudomonadaceae	Pseudomonas	sp. R2-37-08W
1886807	3370.34	8.79213	4.81639e-229	Bacteria	Proteobacteria	Gammaproteobacteria	Pseudomonadales	Pseudomonadaceae	Pseudomonas	sp. TMW 2.1634
1573711	39824.6	8.78233	1.46537e-267	Bacteria	Proteobacteria	Gammaproteobacteria	Pseudomonadales	Pseudomonadaceae	Pseudomonas	sp. R76
1761895	867.889	8.77404	1.64163e-90	Bacteria	Proteobacteria	Gammaproteobacteria	Pseudomonadales	Pseudomonadaceae	Pseudomonas	sp. bs2935
2730847	50988.8	8.76419	4.76587e-233	Bacteria	Proteobacteria	Gammaproteobacteria	Pseudomonadales	Pseudomonadaceae	Pseudomonas	sp. ADAK13
2742653	150.176	8.72967	1.71362e-30	Bacteria	Proteobacteria	Gammaproteobacteria	Enterobacterales	Enterobacteriaceae	Citrobacter	sp. RHBSTW-00524
2054919	47966.1	8.72316	1.41958e-262	Bacteria	Proteobacteria	Gammaproteobacteria	Pseudomonadales	Pseudomonadaceae	Pseudomonas	sp. S09G 359
1979344	124076	8.70856	3.74674e-25	Bacteria	Bacteroidetes	Flavobacteriia	Flavobacteriales	Flavobacteriaceae	Flavobacterium	sp. MDT1-60
122355	32479.6	8.70694	7.04639e-279	Bacteria	Proteobacteria	Gammaproteobacteria	Pseudomonadales	Pseudomonadaceae	Pseudomonas	psychrophila
2742677	25.5784	8.70493	5.63472e-16	Bacteria	Proteobacteria	Gammaproteobacteria	Enterobacterales	Enterobacteriaceae	Citrobacter	sp. RHBSTW-01013
2169583	14512	8.70173	1.77975e-266	Bacteria	Proteobacteria	Gammaproteobacteria	Pseudomonadales	Pseudomonadaceae	Pseudomonas	sp. SXM-1
47884	37136.4	8.6865	1.39944e-259	Bacteria	Proteobacteria	Gammaproteobacteria	Pseudomonadales	Pseudomonadaceae	Pseudomonas	taetrolens
254	13206.1	8.6764	2.00612e-26	Bacteria	Bacteroidetes	Flavobacteriia	Flavobacteriales	Weeksellaceae	Chryseobacterium	indoltheticum
1500687	13360.7	8.67601	9.89814e-250	Bacteria	Proteobacteria	Gammaproteobacteria	Pseudomonadales	Pseudomonadaceae	Pseudomonas	sp. St29
359110	44630.9	8.65166	5.27377e-274	Bacteria	Proteobacteria	Gammaproteobacteria	Pseudomonadales	Pseudomonadaceae	Pseudomonas	extremaustralis
471	208067	8.62672	7.65195e-12	Bacteria	Proteobacteria	Gammaproteobacteria	Pseudomonadales	Moraxellaceae	Acinetobacter	calcoaceticus
379	2.37047e+06	8.62443	1.0551e-62	Bacteria	Proteobacteria	Alphaproteobacteria	Rhizobiales	Rhizobiaceae	Rhizobium
380021	219359	8.6001	1.38428e-261	Bacteria	Proteobacteria	Gammaproteobacteria	Pseudomonadales	Pseudomonadaceae	Pseudomonas	protegens
2730851	9353.17	8.58005	1.59011e-253	Bacteria	Proteobacteria	Gammaproteobacteria	Pseudomonadales	Pseudomonadaceae	Pseudomonas	sp. ADAK22
2590776	22130	8.57235	5.76417e-257	Bacteria	Proteobacteria	Gammaproteobacteria	Pseudomonadales	Pseudomonadaceae	Pseudomonas	sp. NIBRBAC000502773
2303750	90705	8.56264	6.19083e-37	Bacteria	Proteobacteria	Gammaproteobacteria	Xanthomonadales	Xanthomonadaceae	Stenotrophomonas	sp. G4
2675710	132.728	8.55978	1.76887e-16	Bacteria	Proteobacteria	Gammaproteobacteria	Enterobacterales	Enterobacteriaceae	Klebsiella	sp. WP3-W18-ESBL-02
219572	49187.4	8.55317	2.90348e-296	Bacteria	Proteobacteria	Gammaproteobacteria	Pseudomonadales	Pseudomonadaceae	Pseudomonas	antarctica
1611770	21133.3	8.5475	1.49885e-256	Bacteria	Proteobacteria	Gammaproteobacteria	Pseudomonadales	Pseudomonadaceae	Pseudomonas	sp. MRSN12121
29442	47836.8	8.54337	3.97286e-276	Bacteria	Proteobacteria	Gammaproteobacteria	Pseudomonadales	Pseudomonadaceae	Pseudomonas	tolaasii
1827305	21361.1	8.52874	1.54029e-42	Bacteria	Proteobacteria	Gammaproteobacteria	Xanthomonadales	Xanthomonadaceae	Stenotrophomonas	sp. MYb57
216142	103052	8.52544	1.42114e-80	Bacteria	Proteobacteria	Gammaproteobacteria	Pseudomonadales	Pseudomonadaceae	Pseudomonas	rhizosphaerae
1903409	14693.1	8.52393	2.08412e-61	Bacteria	Proteobacteria	Gammaproteobacteria	Enterobacterales	Erwiniaceae
86185	41278.1	8.51683	9.49953e-238	Bacteria	Proteobacteria	Gammaproteobacteria	Pseudomonadales	Pseudomonadaceae	Pseudomonas	lundensis
1785128	5479	8.51542	7.22157e-21	Bacteria	Proteobacteria	Gammaproteobacteria	Pseudomonadales	Moraxellaceae	Acinetobacter	lactucae
2742675	143.388	8.515	1.38634e-23	Bacteria	Proteobacteria	Gammaproteobacteria	Enterobacterales	Enterobacteriaceae	Citrobacter	sp. RHBSTW-00986
2045451	23473.1	8.51434	6.34742e-43	Bacteria	Proteobacteria	Gammaproteobacteria	Xanthomonadales	Xanthomonadaceae	Stenotrophomonas	indicatrix
2049589	43154	8.51041	6.65597e-271	Bacteria	Proteobacteria	Gammaproteobacteria	Pseudomonadales	Pseudomonadaceae	Pseudomonas	sp. HLS-6
2742646	30.6609	8.49147	7.00568e-14	Bacteria	Proteobacteria	Gammaproteobacteria	Enterobacterales	Enterobacteriaceae	Enterobacter	sp. RHBSTW-00422
2320270	40663.8	8.4799	4.05498e-240	Bacteria	Proteobacteria	Gammaproteobacteria	Pseudomonadales	Pseudomonadaceae	Pseudomonas	sp. DG56-2
2576406	21.7227	8.4774	2.16866e-11	Bacteria	Proteobacteria	Gammaproteobacteria	Enterobacterales	Enterobacteriaceae	Citrobacter	sp. TBCP-5362
1148157	7710.41	8.47567	5.63361e-17	Bacteria	Proteobacteria	Gammaproteobacteria	Pseudomonadales	Moraxellaceae	Acinetobacter	oleivorans
53407	19955.8	8.46782	3.94602e-248	Bacteria	Proteobacteria	Gammaproteobacteria	Pseudomonadales	Pseudomonadaceae	Pseudomonas	asplenii
553	27723.5	8.46624	3.90384e-48	Bacteria	Proteobacteria	Gammaproteobacteria	Enterobacterales	Erwiniaceae	Pantoea	ananatis
657336	15.4347	8.46352	1.06076e-05	Bacteria	Proteobacteria	Gammaproteobacteria	Enterobacterales	Yersiniaceae	Rahnella	sp. WMR120
2742671	29.5087	8.43465	5.23109e-08	Bacteria	Proteobacteria	Gammaproteobacteria	Enterobacterales	Enterobacteriaceae	Citrobacter	sp. RHBSTW-00944
550	99645.3	8.42511	2.61293e-36	Bacteria	Proteobacteria	Gammaproteobacteria	Enterobacterales	Enterobacteriaceae	Enterobacter	cloacae
296	21624.6	8.3959	3.57459e-265	Bacteria	Proteobacteria	Gammaproteobacteria	Pseudomonadales	Pseudomonadaceae	Pseudomonas	fragi
2518644	45060.2	8.39024	3.38831e-260	Bacteria	Proteobacteria	Gammaproteobacteria	Pseudomonadales	Pseudomonadaceae	Pseudomonas	sp. SNU WT1
1788301	29283.9	8.38395	1.01025e-239	Bacteria	Proteobacteria	Gammaproteobacteria	Pseudomonadales	Pseudomonadaceae	Pseudomonas	versuta
2051905	20.3949	8.38235	6.4968e-11	Bacteria	Proteobacteria	Gammaproteobacteria	Enterobacterales	Enterobacteriaceae	Enterobacter	sp. CRENT-193
1720343	192.556	8.33433	3.27413e-25	Bacteria	Proteobacteria	Gammaproteobacteria	Alteromonadales	Pseudoalteromonadaceae	Pseudoalteromonas	sp. 1_2015MBL_MicDiv
2675707	513.775	8.31258	4.52569e-10	Bacteria	Proteobacteria	Gammaproteobacteria	Aeromonadales	Aeromonadaceae	Aeromonas	sp. WP2-W18-CRE-05
2742668	360.863	8.30175	2.87702e-31	Bacteria	Proteobacteria	Gammaproteobacteria	Enterobacterales	Enterobacteriaceae	Citrobacter	sp. RHBSTW-00887
137545	4941.55	8.30029	4.35705e-39	Bacteria	Proteobacteria	Gammaproteobacteria	Enterobacterales	Yersiniaceae	Serratia	quinivorans
1302376	1137.5	8.27741	1.51823e-156	Bacteria	Proteobacteria	Gammaproteobacteria	Pseudomonadales	Pseudomonadaceae	Pseudomonas	Candidatus Pseudomonas adelgestsugas
1573704	42141.8	8.27624	4.37423e-234	Bacteria	Proteobacteria	Gammaproteobacteria	Pseudomonadales	Pseudomonadaceae	Pseudomonas	sp. R32
1179672	35687.3	8.2752	4.74253e-30	Bacteria	Bacteroidetes	Flavobacteriia	Flavobacteriales	Flavobacteriaceae	Flavobacterium	sp. KBS0721
48296	10422.8	8.27432	1.19918e-20	Bacteria	Proteobacteria	Gammaproteobacteria	Pseudomonadales	Moraxellaceae	Acinetobacter	pittii
1530123	6401.14	8.27138	3.09627e-27	Bacteria	Proteobacteria	Gammaproteobacteria	Pseudomonadales	Moraxellaceae	Acinetobacter	seifertii
2742662	18.9462	8.2564	1.06612e-14	Bacteria	Proteobacteria	Gammaproteobacteria	Enterobacterales	Enterobacteriaceae	Citrobacter	sp. RHBSTW-00696
2566012	170.372	8.25634	8.61357e-15	Bacteria	Proteobacteria	Gammaproteobacteria	Enterobacterales	Enterobacteriaceae	Citrobacter	sp. CF971
2651048	2560.28	8.24087	2.603e-92	Bacteria	Proteobacteria	Gammaproteobacteria	Pseudomonadales	Pseudomonadaceae	Pseudomonas	sp. CFA
208224	2999.76	8.22018	1.62511e-60	Bacteria	Proteobacteria	Gammaproteobacteria	Enterobacterales	Enterobacteriaceae	Enterobacter	kobei
1500686	10452.8	8.20492	5.58547e-247	Bacteria	Proteobacteria	Gammaproteobacteria	Pseudomonadales	Pseudomonadaceae	Pseudomonas	sp. Os17
50340	19487.4	8.17922	9.05506e-241	Bacteria	Proteobacteria	Gammaproteobacteria	Pseudomonadales	Pseudomonadaceae	Pseudomonas	fuscovaginae
658629	9325.38	8.16806	5.52995e-218	Bacteria	Proteobacteria	Gammaproteobacteria	Pseudomonadales	Pseudomonadaceae	Pseudomonas	sp. CMR12a
1703961	16.9702	8.11489	1.53802e-06	Bacteria	Proteobacteria	Alphaproteobacteria	Rhizobiales	Rhizobiaceae	Rhizobium	sp. N1314
1583341	3211.39	8.10327	2.58453e-166	Bacteria	Proteobacteria	Gammaproteobacteria	Pseudomonadales	Pseudomonadaceae	Pseudomonas	cerasi
36746	63068.9	8.06525	4.22641e-105	Bacteria	Proteobacteria	Gammaproteobacteria	Pseudomonadales	Pseudomonadaceae	Pseudomonas	cichorii
82977	6656.23	8.06486	1.87147e-29	Bacteria	Proteobacteria	Gammaproteobacteria	Enterobacterales	Enterobacteriaceae	Buttiauxella	agrestis
2683822	64.0298	8.06314	3.25649e-31	Bacteria	Proteobacteria	Gammaproteobacteria	Enterobacterales	Enterobacteriaceae	Citrobacter	sp. 172116965
1827285	503.212	8.04951	1.02952e-25	Bacteria	Proteobacteria	Gammaproteobacteria	Pseudomonadales	Moraxellaceae	Acinetobacter	sp. MYb10
2479367	6804.33	8.03238	1.46037e-32	Bacteria	Proteobacteria	Gammaproteobacteria	Enterobacterales	Enterobacteriaceae	Buttiauxella	sp. 3AFRM03
2742674	11.3734	8.03089	5.73635e-10	Bacteria	Proteobacteria	Gammaproteobacteria	Enterobacterales	Enterobacteriaceae	Citrobacter	sp. RHBSTW-00976
2609418	1343.28	8.02427	1.11759e-73	Bacteria	Proteobacteria	Gammaproteobacteria	Pseudomonadales	Pseudomonadaceae	Pseudomonas	sp. KUIN-1
317	164687	8.00679	4.11001e-191	Bacteria	Proteobacteria	Gammaproteobacteria	Pseudomonadales	Pseudomonadaceae	Pseudomonas	syringae
47880	159174	7.99985	1.35917e-34	Bacteria	Proteobacteria	Gammaproteobacteria	Pseudomonadales	Pseudomonadaceae	Pseudomonas	fulva
1809055	10.9588	7.96612	3.01647e-11	Bacteria	Proteobacteria	Gammaproteobacteria	Pseudomonadales	Moraxellaceae	Acinetobacter	sp. DUT-2
986	21060.5	7.95275	1.49634e-33	Bacteria	Bacteroidetes	Flavobacteriia	Flavobacteriales	Flavobacteriaceae	Flavobacterium	johnsoniae
237609	50733.2	7.94883	1.24828e-239	Bacteria	Proteobacteria	Gammaproteobacteria	Pseudomonadales	Pseudomonadaceae	Pseudomonas	alkylphenolica
2742655	48.2836	7.94182	1.78502e-11	Bacteria	Proteobacteria	Gammaproteobacteria	Enterobacterales	Enterobacteriaceae	Citrobacter	sp. RHBSTW-00570
66269	11670.5	7.94029	1.6479e-34	Bacteria	Proteobacteria	Gammaproteobacteria	Enterobacterales	Erwiniaceae	Pantoea	stewartii
2249356	13998.4	7.93957	1.07234e-34	Bacteria	Bacteroidetes	Flavobacteriia	Flavobacteriales	Flavobacteriaceae	Flavobacterium	sp. HYN0086
1076550	8747.16	7.93706	3.77209e-32	Bacteria	Proteobacteria	Gammaproteobacteria	Enterobacterales	Erwiniaceae	Pantoea	rwandensis
158627	62024	7.93504	1.55989e-208	Bacteria	Proteobacteria	Gammaproteobacteria	Pseudomonadales	Pseudomonadaceae	Pseudomonas	graminis
2724470	40433.8	7.86624	1.45974e-222	Bacteria	Proteobacteria	Gammaproteobacteria	Pseudomonadales	Pseudomonadaceae	Pseudomonas	sp. BIGb0427
72274	9749.85	7.86351	7.27274e-204	Bacteria	Proteobacteria	Gammaproteobacteria	Pseudomonadales
2183896	11765.1	7.85823	8.41728e-34	Bacteria	Bacteroidetes	Flavobacteriia	Flavobacteriales	Flavobacteriaceae	Flavobacterium	crocinum
2614441	6073.59	7.85448	4.7683e-38	Bacteria	Bacteroidetes	Flavobacteriia	Flavobacteriales	Flavobacteriaceae	Flavobacterium	sp. LPB0248
106654	2149.25	7.85228	1.58623e-28	Bacteria	Proteobacteria	Gammaproteobacteria	Pseudomonadales	Moraxellaceae	Acinetobacter	nosocomialis
459526	10861.7	7.84748	5.01081e-41	Bacteria	Bacteroidetes	Flavobacteriia	Flavobacteriales	Flavobacteriaceae	Flavobacterium	anhuiense
332410	3308.26	7.83953	1.85325e-23	Bacteria	Firmicutes	Bacilli	Bacillales	Alicyclobacillaceae	Exiguobacterium	sibiricum
34073	2.76653e+06	7.83591	2.14456e-72	Bacteria	Proteobacteria	Betaproteobacteria	Burkholderiales	Comamonadaceae	Variovorax	paradoxus
2742657	149.88	7.79092	4.43815e-33	Bacteria	Proteobacteria	Gammaproteobacteria	Enterobacterales	Enterobacteriaceae	Citrobacter	sp. RHBSTW-00599
1028989	52372.8	7.77275	6.04964e-178	Bacteria	Proteobacteria	Gammaproteobacteria	Pseudomonadales	Pseudomonadaceae	Pseudomonas	sp. StFLB209
53409	32973	7.77175	9.64333e-148	Bacteria	Proteobacteria	Gammaproteobacteria	Pseudomonadales	Pseudomonadaceae	Pseudomonas	coronafaciens
306	295.221	7.77094	2.26222e-37	Bacteria	Proteobacteria	Gammaproteobacteria	Pseudomonadales	Pseudomonadaceae	Pseudomonas	sp.
396	132328	7.7649	4.69805e-49	Bacteria	Proteobacteria	Alphaproteobacteria	Rhizobiales	Rhizobiaceae	Rhizobium	phaseoli
1617283	8624.09	7.75051	2.38759e-38	Bacteria	Bacteroidetes	Flavobacteriia	Flavobacteriales	Flavobacteriaceae	Flavobacterium	nitrogenifigens
2599595	62748.9	7.74585	4.90271e-209	Bacteria	Proteobacteria	Gammaproteobacteria	Pseudomonadales	Pseudomonadaceae	Pseudomonas	sp. NP-1
2742678	92.6388	7.74129	1.72835e-20	Bacteria	Proteobacteria	Gammaproteobacteria	Enterobacterales	Enterobacteriaceae	Citrobacter	sp. RHBSTW-01044
2587597	1092.83	7.73094	1.62063e-150	Bacteria	Proteobacteria	Gammaproteobacteria	Pseudomonadales	Pseudomonadaceae	Pseudomonas	sp. SWI7
2077148	13.1703	7.72441	1.23569e-11	Bacteria	Proteobacteria	Gammaproteobacteria	Enterobacterales	Enterobacteriaceae	Citrobacter	freundii complex sp. CFNIH4
1206777	2147.48	7.72062	5.04606e-153	Bacteria	Proteobacteria	Gammaproteobacteria	Pseudomonadales	Pseudomonadaceae	Pseudomonas	sp. Lz4W
2069256	1868.24	7.71186	2.80657e-91	Bacteria	Proteobacteria	Gammaproteobacteria	Pseudomonadales	Pseudomonadaceae	Pseudomonas	sp. XWY-1
358	426171	7.704	1.07535e-83	Bacteria	Proteobacteria	Alphaproteobacteria	Rhizobiales	Rhizobiaceae	Agrobacterium	tumefaciens
2743971	9.13762	7.70094	2.74034e-05	Bacteria	Proteobacteria	Gammaproteobacteria	Pseudomonadales	Pseudomonadaceae	Pseudomonas	sp. 43A
69328	1416.94	7.69768	2.10816e-116	Bacteria	Proteobacteria	Gammaproteobacteria	Pseudomonadales	Pseudomonadaceae	Pseudomonas	sp. VLB120
251701	36667.7	7.68989	1.33842e-157	Bacteria	Proteobacteria	Gammaproteobacteria	Pseudomonadales	Pseudomonadaceae	Pseudomonas	syringae group genomosp. 3
2478552	5928.19	7.68442	4.83898e-50	Bacteria	Bacteroidetes	Flavobacteriia	Flavobacteriales	Flavobacteriaceae	Flavobacterium	sp. 140616W15
1736226	23705.2	7.6642	1.55275e-213	Bacteria	Proteobacteria	Gammaproteobacteria	Pseudomonadales	Pseudomonadaceae	Pseudomonas	sp. Leaf58
303	541808	7.639	4.81053e-179	Bacteria	Proteobacteria	Gammaproteobacteria	Pseudomonadales	Pseudomonadaceae	Pseudomonas	putida
2729423	29257.3	7.62417	8.2132e-202	Bacteria	Proteobacteria	Gammaproteobacteria	Pseudomonadales	Pseudomonadaceae	Pseudomonas	sp. SK
184912	165.514	7.615	2.15319e-20	Bacteria	Proteobacteria	Gammaproteobacteria	Enterobacterales	Enterobacteriaceae	Citrobacter	sp. TSA-1
158836	18964.3	7.5991	4.14156e-45	Bacteria	Proteobacteria	Gammaproteobacteria	Enterobacterales	Enterobacteriaceae	Enterobacter	hormaechei
2681984	6366.79	7.59716	1.722e-28	Bacteria	Proteobacteria	Gammaproteobacteria	Enterobacterales	Erwiniaceae	Erwinia	sp. J780
1915310	559.635	7.59055	6.78126e-34	Bacteria	Proteobacteria	Gammaproteobacteria	Enterobacterales	Enterobacteriaceae	Enterobacter	cloacae complex sp. ECNIH7
2490851	7916.88	7.57125	1.0564e-51	Bacteria	Proteobacteria	Gammaproteobacteria	Enterobacterales	Erwiniaceae	Pantoea	sp. CCBC3-3-1
55211	10907.7	7.5679	3.73197e-30	Bacteria	Proteobacteria	Gammaproteobacteria	Enterobacterales	Erwiniaceae	Erwinia	persicina
29438	2970.27	7.56678	7.42234e-178	Bacteria	Proteobacteria	Gammaproteobacteria	Pseudomonadales	Pseudomonadaceae	Pseudomonas	savastanoi
1914541	5286.87	7.55668	8.2907e-36	Bacteria	Proteobacteria	Alphaproteobacteria	Rhizobiales	Rhizobiaceae	Rhizobium	sp. Y9
1981174	13566.8	7.55219	9.70734e-254	Bacteria	Proteobacteria	Gammaproteobacteria	Pseudomonadales	Pseudomonadaceae	Pseudomonas	sp. M30-35
106649	309.085	7.54494	3.6531e-18	Bacteria	Proteobacteria	Gammaproteobacteria	Pseudomonadales	Moraxellaceae	Acinetobacter	guillouiae
69218	19950.3	7.53651	1.98041e-31	Bacteria	Proteobacteria	Gammaproteobacteria	Enterobacterales	Enterobacteriaceae	Enterobacter	cancerogenus
1691904	18042.6	7.50007	3.17493e-189	Bacteria	Proteobacteria	Gammaproteobacteria	Pseudomonadales	Pseudomonadaceae	Pseudomonas	sediminis
2662033	9229.85	7.44084	1.95141e-170	Bacteria	Proteobacteria	Gammaproteobacteria	Pseudomonadales	Pseudomonadaceae	Pseudomonas	sp. 14181154
2083051	1016.3	7.42961	2.3601e-119	Bacteria	Proteobacteria	Gammaproteobacteria	Pseudomonadales	Pseudomonadaceae	Pseudomonas	sp. SWI6
2259647	157.497	7.42589	3.39856e-14	Bacteria	Proteobacteria	Gammaproteobacteria	Enterobacterales	Enterobacteriaceae	Raoultella	sp. X13
592316	9834.58	7.42325	1.54788e-29	Bacteria	Proteobacteria	Gammaproteobacteria	Enterobacterales	Erwiniaceae	Pantoea	sp. At-9b
2697370	20.4922	7.41787	3.61235e-11	Bacteria	Proteobacteria	Gammaproteobacteria	Enterobacterales	Enterobacteriaceae	Citrobacter	sp. LUTT5
2479393	338.5	7.41048	3.47211e-127	Bacteria	Proteobacteria	Gammaproteobacteria	Pseudomonadales	Pseudomonadaceae	Pseudomonas	sp. LTGT-11-2Z
157782	47912.7	7.39981	5.36322e-206	Bacteria	Proteobacteria	Gammaproteobacteria	Pseudomonadales	Pseudomonadaceae	Pseudomonas	parafulva
2057791	53.4877	7.39873	2.03157e-06	Bacteria	Firmicutes	Bacilli	Lactobacillales	Enterococcaceae	Enterococcus	sp. CR-Ec1
579	46.4069	7.39473	5.13251e-20	Bacteria	Proteobacteria	Gammaproteobacteria	Enterobacterales	Enterobacteriaceae	Kluyvera
1190415	46217.1	7.37092	4.6526e-75	Bacteria	Proteobacteria	Gammaproteobacteria	Pseudomonadales	Pseudomonadaceae	Pseudomonas	asturiensis
2742641	7.07126	7.34702	1.8701e-09	Bacteria	Proteobacteria	Gammaproteobacteria	Enterobacterales	Enterobacteriaceae	Citrobacter	sp. RHBSTW-00229
395631	511.317	7.3435	9.74082e-27	Bacteria	Proteobacteria	Gammaproteobacteria	Enterobacterales	Enterobacteriaceae	Phytobacter	diazotrophicus
2675741	19.2546	7.33083	2.33212e-13	Bacteria	Proteobacteria	Gammaproteobacteria	Pseudomonadales	Moraxellaceae	Acinetobacter	sp. BEC1-S18-ESBL-01
1484158	9160.17	7.31788	5.00373e-26	Bacteria	Proteobacteria	Gammaproteobacteria	Enterobacterales	Erwiniaceae	Pantoea	sp. PSNIH1
1905288	38.0894	7.31376	7.21881e-12	Bacteria	Proteobacteria	Gammaproteobacteria	Enterobacterales	Enterobacteriaceae	Klebsiella	sp. LTGPAF-6F
437900	16366.8	7.31357	8.69579e-215	Bacteria	Proteobacteria	Gammaproteobacteria	Pseudomonadales	Pseudomonadaceae	Pseudomonas	marincola
2217867	5632.29	7.31093	1.29553e-173	Bacteria	Proteobacteria	Gammaproteobacteria	Pseudomonadales	Pseudomonadaceae	Pseudomonas	sp. SGAir0191
470	7178.82	7.30823	1.42551e-23	Bacteria	Proteobacteria	Gammaproteobacteria	Pseudomonadales	Moraxellaceae	Acinetobacter	baumannii
1538158	36088.3	7.30778	1.83036e-33	Bacteria	Proteobacteria	Alphaproteobacteria	Rhizobiales	Rhizobiaceae	Rhizobium	acidisoli
2766984	6877.54	7.29993	5.4618e-45	Bacteria	Bacteroidetes	Sphingobacteriia	Sphingobacteriales	Sphingobacteriaceae	Pedobacter	sp. SW-16
1259844	5670.31	7.28954	9.91294e-132	Bacteria	Proteobacteria	Gammaproteobacteria	Pseudomonadales	Pseudomonadaceae	Pseudomonas	sp. FGI182
2597770	2066.81	7.27136	2.0835e-175	Bacteria	Proteobacteria	Gammaproteobacteria	Pseudomonadales	Pseudomonadaceae	Pseudomonas	sp. BJP69
237	17967.7	7.26837	3.47851e-43	Bacteria	Bacteroidetes	Flavobacteriia	Flavobacteriales	Flavobacteriaceae	Flavobacterium
1891675	5599.42	7.26531	2.6795e-37	Bacteria	Proteobacteria	Gammaproteobacteria	Enterobacterales	Erwiniaceae	Pantoea	alhagi
1179669	162.607	7.2538	2.23522e-38	Bacteria	Proteobacteria	Gammaproteobacteria	Enterobacterales	Yersiniaceae	Yersinia	sp. KBS0713
2083052	2023.2	7.24532	7.22396e-128	Bacteria	Proteobacteria	Gammaproteobacteria	Pseudomonadales	Pseudomonadaceae	Pseudomonas	sp. SWI36
1827481	231.94	7.21721	5.09848e-29	Bacteria	Proteobacteria	Gammaproteobacteria	Enterobacterales	Enterobacteriaceae	Enterobacter	sp. ODB01
2607911	6624.98	7.18725	3.11576e-21	Bacteria	Firmicutes	Bacilli	Bacillales	Paenibacillaceae	Paenibacillus	sp. 37
70775	23736.6	7.16664	1.26092e-220	Bacteria	Proteobacteria	Gammaproteobacteria	Pseudomonadales	Pseudomonadaceae	Pseudomonas	plecoglossicida
2219225	2094.9	7.1547	2.67967e-150	Bacteria	Proteobacteria	Gammaproteobacteria	Pseudomonadales	Pseudomonadaceae	Pseudomonas	asiatica
2565914	546.851	7.13809	3.51712e-40	Bacteria	Proteobacteria	Gammaproteobacteria	Enterobacterales	Enterobacteriaceae	Enterobacter	sp. 18A13
57706	466.296	7.13203	2.6033e-34	Bacteria	Proteobacteria	Gammaproteobacteria	Enterobacterales	Enterobacteriaceae	Citrobacter	braakii
1812935	6057.01	7.11803	6.18829e-38	Bacteria	Proteobacteria	Gammaproteobacteria	Enterobacterales	Enterobacteriaceae	Enterobacter	roggenkampii
158483	1543.69	7.11748	2.62766e-26	Bacteria	Proteobacteria	Gammaproteobacteria	Enterobacterales	Enterobacteriaceae	Cedecea
2770322	45531.8	7.10662	1.04571e-25	Bacteria	Proteobacteria	Gammaproteobacteria	Xanthomonadales	Xanthomonadaceae	Stenotrophomonas	sp. 169
2724122	14749.5	7.07557	1.6456e-45	Bacteria	Proteobacteria	Gammaproteobacteria	Xanthomonadales	Xanthomonadaceae	Xanthomonas	sp. SS
2675711	16.1651	7.07422	2.48342e-11	Bacteria	Proteobacteria	Gammaproteobacteria	Enterobacterales	Enterobacteriaceae	Klebsiella	sp. WP3-S18-ESBL-05
2479547	2324.93	7.0722	3.40449e-30	Bacteria	Proteobacteria	Gammaproteobacteria	Enterobacterales	Erwiniaceae	Pantoea	sp. 201603H
59814	18019.2	7.05811	2.2029e-26	Bacteria	Proteobacteria	Gammaproteobacteria	Enterobacterales	Erwiniaceae	Pantoea	dispersa
1907578	4791.61	7.04626	3.6553e-30	Bacteria	Proteobacteria	Gammaproteobacteria	Enterobacterales	Enterobacteriaceae	Lelliottia	jeotgali
1898684	11193.2	7.04342	1.03667e-194	Bacteria	Proteobacteria	Gammaproteobacteria	Pseudomonadales	Pseudomonadaceae	Pseudomonas	sp. LPH1
61645	9203.12	7.03801	1.17585e-37	Bacteria	Proteobacteria	Gammaproteobacteria	Enterobacterales	Enterobacteriaceae	Enterobacter	asburiae
47917	11836.6	7.03029	1.60596e-20	Bacteria	Proteobacteria	Gammaproteobacteria	Enterobacterales	Yersiniaceae	Serratia	fonticola
642227	5.68393	7.02469	0.0197953	Bacteria	Proteobacteria	Gammaproteobacteria	Enterobacterales	Erwiniaceae	Tatumella	morbirosei
1649877	14266.5	7.0233	5.69539e-177	Bacteria	Proteobacteria	Gammaproteobacteria	Pseudomonadales	Pseudomonadaceae	Pseudomonas	sp. CCOS 191
1868135	338.998	7.02168	2.99205e-32	Bacteria	Proteobacteria	Gammaproteobacteria	Enterobacterales	Enterobacteriaceae	Enterobacter	sp. HK169
2020313	9186.46	7.01595	7.89699e-42	Bacteria	Proteobacteria	Alphaproteobacteria	Rhizobiales	Rhizobiaceae	Rhizobium	sp. TAL182
1930532	30803.3	7.00884	4.63722e-191	Bacteria	Proteobacteria	Gammaproteobacteria	Pseudomonadales	Pseudomonadaceae	Pseudomonas	sp. CC6-YY-74
2781976	10.9787	7.00274	4.54762e-10	Bacteria	Proteobacteria	Gammaproteobacteria	Pseudomonadales	Moraxellaceae	Acinetobacter	sp. Ac-14
2739062	2768.46	6.9937	9.19871e-68	Bacteria	Bacteroidetes	Flavobacteriia	Flavobacteriales	Flavobacteriaceae	Flavobacterium	sp. M31R6
2479392	3579.59	6.99079	7.30764e-148	Bacteria	Proteobacteria	Gammaproteobacteria	Pseudomonadales	Pseudomonadaceae	Pseudomonas	sp. LTJR-52
528191	5090.52	6.96978	1.58616e-20	Bacteria	Firmicutes	Bacilli	Bacillales	Paenibacillaceae	Paenibacillus	xylanexedens
2724123	14050	6.96689	3.40593e-43	Bacteria	Proteobacteria	Gammaproteobacteria	Xanthomonadales	Xanthomonadaceae	Xanthomonas	sp. SI
2724121	15268.9	6.95771	1.22874e-44	Bacteria	Proteobacteria	Gammaproteobacteria	Xanthomonadales	Xanthomonadaceae	Xanthomonas	sp. GW
157783	24574	6.93845	6.35379e-160	Bacteria	Proteobacteria	Gammaproteobacteria	Pseudomonadales	Pseudomonadaceae	Pseudomonas	cremoricolorata
1636610	3414.38	6.93826	1.91722e-158	Bacteria	Proteobacteria	Gammaproteobacteria	Pseudomonadales	Pseudomonadaceae	Pseudomonas	sp. PONIH3
543	153801	6.93585	1.6674e-44	Bacteria	Proteobacteria	Gammaproteobacteria	Enterobacterales	Enterobacteriaceae
2742648	5.33315	6.93463	0.0214611	Bacteria	Proteobacteria	Gammaproteobacteria	Enterobacterales	Enterobacteriaceae	Citrobacter	sp. RHBSTW-00446
76759	43205.1	6.92552	3.51287e-117	Bacteria	Proteobacteria	Gammaproteobacteria	Pseudomonadales	Pseudomonadaceae	Pseudomonas	monteilii
2735906	16447.6	6.92489	3.88678e-197	Bacteria	Proteobacteria	Gammaproteobacteria	Pseudomonadales	Pseudomonadaceae	Pseudomonas	sp. B11D7D
244366	6922.16	6.92356	4.51374e-27	Bacteria	Proteobacteria	Gammaproteobacteria	Enterobacterales	Enterobacteriaceae	Klebsiella	variicola
2745895	7.48221	6.92153	1.55207e-11	Bacteria	Proteobacteria	Gammaproteobacteria	Enterobacterales	Enterobacteriaceae	Salmonella	sp. SJTUF14178
2781952	803.507	6.91823	2.03331e-43	Bacteria	Proteobacteria	Gammaproteobacteria	Enterobacterales	Enterobacteriaceae	Citrobacter	sp. BDA59-3
546	9938.86	6.91478	1.71652e-57	Bacteria	Proteobacteria	Gammaproteobacteria	Enterobacterales	Enterobacteriaceae	Citrobacter	freundii
2083053	1556.92	6.90222	6.88671e-121	Bacteria	Proteobacteria	Gammaproteobacteria	Pseudomonadales	Pseudomonadaceae	Pseudomonas	sp. SWI44
633	723.338	6.89466	1.58338e-56	Bacteria	Proteobacteria	Gammaproteobacteria	Enterobacterales	Yersiniaceae	Yersinia	pseudotuberculosis
2077149	108.465	6.88978	4.7547e-22	Bacteria	Proteobacteria	Gammaproteobacteria	Enterobacterales	Enterobacteriaceae	Citrobacter	freundii complex sp. CFNIH9
82995	3246.99	6.8765	9.59265e-33	Bacteria	Proteobacteria	Gammaproteobacteria	Enterobacterales	Yersiniaceae	Serratia	grimesii
2058152	1155.08	6.85183	3.75115e-25	Bacteria	Proteobacteria	Gammaproteobacteria	Enterobacterales	Enterobacteriaceae	Klebsiella	grimontii
2478464	3232.53	6.84616	3.93061e-49	Bacteria	Proteobacteria	Gammaproteobacteria	Enterobacterales	Enterobacteriaceae	Enterobacter	oligotrophicus
469	14140.1	6.82747	2.18613e-31	Bacteria	Proteobacteria	Gammaproteobacteria	Pseudomonadales	Moraxellaceae	Acinetobacter
78327	3974.68	6.8261	1.57646e-153	Bacteria	Proteobacteria	Gammaproteobacteria	Pseudomonadales	Pseudomonadaceae	Pseudomonas	mosselii
613	140224	6.82477	2.59241e-22	Bacteria	Proteobacteria	Gammaproteobacteria	Enterobacterales	Yersiniaceae	Serratia
2742639	2142.3	6.82137	3.22886e-45	Bacteria	Proteobacteria	Gammaproteobacteria	Enterobacterales	Enterobacteriaceae	Enterobacter	sp. RHBSTW-00175
935222	2211.63	6.79647	1.76786e-72	Bacteria	Bacteroidetes	Flavobacteriia	Flavobacteriales	Flavobacteriaceae	Flavobacterium	sp. Sr18
2697371	167.855	6.7908	3.0925e-16	Bacteria	Proteobacteria	Gammaproteobacteria	Enterobacterales	Enterobacteriaceae	Klebsiella	sp. MPUS7
2604941	1905.69	6.78916	4.21788e-125	Bacteria	Proteobacteria	Gammaproteobacteria	Pseudomonadales	Pseudomonadaceae	Pseudomonas	sp. C27(2019)
253237	3880.07	6.78881	8.57848e-125	Bacteria	Proteobacteria	Gammaproteobacteria	Pseudomonadales	Pseudomonadaceae	Pseudomonas	sp. phDV1
1932669	4634.69	6.78697	2.62068e-12	Bacteria	Bacteroidetes	Flavobacteriia	Flavobacteriales	Weeksellaceae	Chryseobacterium	sp. JV274
56455	35682.3	6.78093	1.40402e-44	Bacteria	Proteobacteria	Gammaproteobacteria	Xanthomonadales	Xanthomonadaceae	Xanthomonas	hyacinthi
1338689	800.777	6.76803	3.98639e-62	Bacteria	Proteobacteria	Gammaproteobacteria	Pseudomonadales	Pseudomonadaceae	Pseudomonas	sp. JY-Q
2726956	14018.2	6.76107	2.13089e-180	Bacteria	Proteobacteria	Gammaproteobacteria	Pseudomonadales	Pseudomonadaceae	Pseudomonas	sp. MSPm1
312306	51284.1	6.75316	2.69939e-166	Bacteria	Proteobacteria	Gammaproteobacteria	Pseudomonadales	Pseudomonadaceae	Pseudomonas	entomophila
2545798	4368.44	6.74753	4.0294e-26	Bacteria	Proteobacteria	Gammaproteobacteria	Enterobacterales	Enterobacteriaceae	Cedecea	sp. FDAARGOS_727
2747372	130.263	6.68521	3.73808e-18	Bacteria	Proteobacteria	Gammaproteobacteria	Enterobacterales	Enterobacteriaceae	Enterobacter	sp. DSM 30060
470150	373.745	6.66372	2.23537e-44	Bacteria	Proteobacteria	Gammaproteobacteria	Pseudomonadales	Pseudomonadaceae	Pseudomonas	taiwanensis
881260	3400.99	6.65872	8.32942e-44	Bacteria	Proteobacteria	Gammaproteobacteria	Enterobacterales	Enterobacteriaceae	Enterobacter	bugandensis
2546350	950.77	6.63775	5.28496e-58	Bacteria	Proteobacteria	Gammaproteobacteria	Enterobacterales	Enterobacteriaceae	Citrobacter	sp. LY-1
2500132	530.212	6.62573	2.33827e-41	Bacteria	Proteobacteria	Gammaproteobacteria	Enterobacterales	Enterobacteriaceae	Enterobacter	sp. N18-03635
885040	2613.32	6.60227	1.3122e-57	Bacteria	Proteobacteria	Gammaproteobacteria	Enterobacterales	Enterobacteriaceae	Enterobacter	soli
1492737	2167.02	6.59788	4.62167e-64	Bacteria	Bacteroidetes	Flavobacteriia	Flavobacteriales	Flavobacteriaceae	Flavobacterium	gilvum
2742667	85.9554	6.58404	2.08295e-21	Bacteria	Proteobacteria	Gammaproteobacteria	Enterobacterales	Enterobacteriaceae	Citrobacter	sp. RHBSTW-00881
67827	1416.61	6.58188	4.06352e-36	Bacteria	Proteobacteria	Gammaproteobacteria	Enterobacterales	Enterobacteriaceae	Citrobacter	werkmanii
1755504	23509.2	6.57997	1.29245e-169	Bacteria	Proteobacteria	Gammaproteobacteria	Pseudomonadales	Pseudomonadaceae	Pseudomonas	sp. DY-1
2742129	14324	6.57804	3.02997e-57	Bacteria	Proteobacteria	Gammaproteobacteria	Xanthomonadales	Xanthomonadaceae	Stenotrophomonas	sp. NA06056
133448	309.597	6.56383	1.30453e-42	Bacteria	Proteobacteria	Gammaproteobacteria	Enterobacterales	Enterobacteriaceae	Citrobacter	youngae
2742676	2588.25	6.55292	7.85423e-40	Bacteria	Proteobacteria	Gammaproteobacteria	Enterobacterales	Enterobacteriaceae	Enterobacter	sp. RHBSTW-00994
419257	176.886	6.54845	2.68661e-19	Bacteria	Proteobacteria	Gammaproteobacteria	Enterobacterales	Yersiniaceae	Yersinia	massiliensis
1306993	2436.43	6.54415	2.35397e-135	Bacteria	Proteobacteria	Gammaproteobacteria	Pseudomonadales	Pseudomonadaceae	Pseudomonas	soli
1306519	2491.65	6.53976	7.43944e-72	Bacteria	Bacteroidetes	Flavobacteriia	Flavobacteriales	Flavobacteriaceae	Flavobacterium	commune
1703969	1666.88	6.53368	1.15881e-37	Bacteria	Proteobacteria	Alphaproteobacteria	Rhizobiales	Rhizobiaceae	Rhizobium	sp. N324
631	173.444	6.50771	4.16255e-30	Bacteria	Proteobacteria	Gammaproteobacteria	Enterobacterales	Yersiniaceae	Yersinia	intermedia
552	2960.75	6.48945	1.09998e-22	Bacteria	Proteobacteria	Gammaproteobacteria	Enterobacterales	Erwiniaceae	Erwinia	amylovora
1856685	23769.3	6.46775	1.9923e-159	Bacteria	Proteobacteria	Gammaproteobacteria	Pseudomonadales	Pseudomonadaceae	Pseudomonas	sp. TCU-HL1
665097	3.83876	6.46129	0.0264336	Bacteria	Proteobacteria	Gammaproteobacteria	Enterobacterales	Erwiniaceae	Erwinia	piriflorinigrans
1848580	86.4164	6.43259	3.03531e-09	Bacteria	Proteobacteria	Gammaproteobacteria	Enterobacterales	Hafniaceae	Hafnia	sp. CBA7124
1532	7.49874	6.39982	4.12168e-11	Bacteria	Firmicutes	Clostridia	Clostridiales	Lachnospiraceae	Blautia	coccoides
2027919	3090.6	6.39206	1.75917e-42	Bacteria	Proteobacteria	Gammaproteobacteria	Enterobacterales	Enterobacteriaceae	Enterobacter	cloacae complex sp.
2731681	19951.2	6.37673	5.38177e-170	Bacteria	Proteobacteria	Gammaproteobacteria	Pseudomonadales	Pseudomonadaceae	Pseudomonas	sp. S1-A32-2
56464	34450.2	6.36689	2.6326e-44	Bacteria	Proteobacteria	Gammaproteobacteria	Xanthomonadales	Xanthomonadaceae	Xanthomonas	theicola
630	1399.6	6.36068	3.59539e-29	Bacteria	Proteobacteria	Gammaproteobacteria	Enterobacterales	Yersiniaceae	Yersinia	enterocolitica
2492396	2023.78	6.35899	6.38827e-37	Bacteria	Proteobacteria	Gammaproteobacteria	Enterobacterales	Enterobacteriaceae	Kosakonia	sp. CCTCC M2018092
2500542	5.07194	6.35615	0.0119443	Bacteria	Proteobacteria	Gammaproteobacteria	Enterobacterales	Enterobacteriaceae	Salmonella	sp. SSDFZ54
2742661	16.3286	6.34977	0.000881657	Bacteria	Proteobacteria	Gammaproteobacteria	Enterobacterales	Enterobacteriaceae	Citrobacter	sp. RHBSTW-00678
2071710	1072.88	6.33735	1.80465e-34	Bacteria	Proteobacteria	Gammaproteobacteria	Enterobacterales	Enterobacteriaceae	Enterobacter	sichuanensis
28099	4.9052	6.33572	1.18162e-08	Bacteria	Proteobacteria	Alphaproteobacteria	Rhizobiales	Rhizobiaceae	Agrobacterium	rubi
2662034	514.835	6.33337	3.44463e-105	Bacteria	Proteobacteria	Gammaproteobacteria	Pseudomonadales	Pseudomonadaceae	Pseudomonas	sp. 13159349
2681307	1029.78	6.3247	3.61629e-55	Bacteria	Proteobacteria	Gammaproteobacteria	Enterobacterales	Enterobacteriaceae	Leclercia	sp. J807
2742626	95.9034	6.31947	4.68937e-35	Bacteria	Proteobacteria	Gammaproteobacteria	Enterobacterales	Enterobacteriaceae	Citrobacter	sp. RHB35-C21
562	10872.9	6.31381	6.64442e-51	Bacteria	Proteobacteria	Gammaproteobacteria	Enterobacterales	Enterobacteriaceae	Escherichia	coli
561	1604.5	6.31167	3.18397e-48	Bacteria	Proteobacteria	Gammaproteobacteria	Enterobacterales	Enterobacteriaceae	Escherichia
2714951	4289.87	6.29598	1.51031e-80	Bacteria	Proteobacteria	Gammaproteobacteria	Enterobacterales	Enterobacteriaceae	Leclercia	sp. 29361
2759706	3.47821	6.29282	6.73067e-11	Bacteria	Proteobacteria	Gammaproteobacteria	Pseudomonadales	Pseudomonadaceae	Pseudomonas	sp. 29A
343	48382.9	6.29179	5.40897e-42	Bacteria	Proteobacteria	Gammaproteobacteria	Xanthomonadales	Xanthomonadaceae	Xanthomonas	translucens
2748080	14772.7	6.28898	3.30286e-149	Bacteria	Proteobacteria	Gammaproteobacteria	Pseudomonadales	Pseudomonadaceae	Pseudomonas	sp. ABC1
101564	5418.89	6.27943	2.47918e-135	Bacteria	Proteobacteria	Gammaproteobacteria	Pseudomonadales	Pseudomonadaceae	Pseudomonas	alcaliphila
2079596	41.112	6.27875	1.07263e-21	Bacteria	Proteobacteria	Gammaproteobacteria	Pseudomonadales	Moraxellaceae	Acinetobacter	sp. SWBY1
551	6790.58	6.27343	7.82331e-31	Bacteria	Proteobacteria	Gammaproteobacteria	Enterobacterales	Erwiniaceae	Erwinia
300	59922.9	6.26755	2.7898e-162	Bacteria	Proteobacteria	Gammaproteobacteria	Pseudomonadales	Pseudomonadaceae	Pseudomonas	mendocina
1499686	12209.3	6.25926	3.73587e-161	Bacteria	Proteobacteria	Gammaproteobacteria	Pseudomonadales	Pseudomonadaceae	Pseudomonas	saudiphocaensis
338565	2609.83	6.2542	3.71886e-20	Bacteria	Proteobacteria	Gammaproteobacteria	Enterobacterales	Erwiniaceae	Erwinia	tasmaniensis
2787706	216.553	6.23544	2.93009e-33	Bacteria	Proteobacteria	Gammaproteobacteria	Enterobacterales	Enterobacteriaceae	Klebsiella	sp. BDA134-6
1702170	150.749	6.23308	7.34603e-31	Bacteria	Proteobacteria	Gammaproteobacteria	Enterobacterales	Enterobacteriaceae	Citrobacter	sp. FDAARGOS_156
551989	2038.06	6.23	1.18142e-56	Bacteria	Proteobacteria	Gammaproteobacteria	Enterobacterales	Enterobacteriaceae	Kosakonia	arachidis
2713573	13564.1	6.22585	1.40468e-15	Bacteria	Bacteroidetes	Sphingobacteriia	Sphingobacteriales	Sphingobacteriaceae	Sphingobacterium	sp. DR205
61648	2434.18	6.19733	5.61027e-52	Bacteria	Proteobacteria	Gammaproteobacteria	Enterobacterales	Enterobacteriaceae	Kluyvera	intermedia
246	1027.93	6.18673	2.42749e-21	Bacteria	Bacteroidetes	Flavobacteriia	Flavobacteriales	Weeksellaceae	Chryseobacterium	balustinum
1639133	417.548	6.17122	1.57707e-27	Bacteria	Proteobacteria	Gammaproteobacteria	Enterobacterales	Enterobacteriaceae	Citrobacter	portucalensis
2587845	4457.51	6.16969	2.92749e-133	Bacteria	Proteobacteria	Gammaproteobacteria	Pseudomonadales	Pseudomonadaceae	Pseudomonas	sp. THAF7b
40323	234742	6.16126	4.49004e-59	Bacteria	Proteobacteria	Gammaproteobacteria	Xanthomonadales	Xanthomonadaceae	Stenotrophomonas
1355330	937.465	6.16067	2.52732e-58	Bacteria	Bacteroidetes	Flavobacteriia	Flavobacteriales	Flavobacteriaceae	Flavobacterium	faecale
1158459	2317.34	6.15552	2.65924e-51	Bacteria	Proteobacteria	Gammaproteobacteria	Enterobacterales	Enterobacteriaceae	Kosakonia	sacchari
2578106	2976.48	6.15191	2.79962e-38	Bacteria	Bacteroidetes	Sphingobacteriia	Sphingobacteriales	Sphingobacteriaceae	Pedobacter	sp. KBS0701
364197	9311.51	6.14883	7.41312e-135	Bacteria	Proteobacteria	Gammaproteobacteria	Pseudomonadales	Pseudomonadaceae	Pseudomonas	pohangensis
1279031	1234.18	6.14466	8.25548e-40	Bacteria	Proteobacteria	Alphaproteobacteria	Rhizobiales	Rhizobiaceae	Agrobacterium	sp. 33MFTa1.1
2494701	2639.7	6.13703	4.23203e-43	Bacteria	Proteobacteria	Gammaproteobacteria	Enterobacterales	Enterobacteriaceae	Enterobacter	chengduensis
1274359	4667.55	6.12341	5.43424e-167	Bacteria	Proteobacteria	Gammaproteobacteria	Pseudomonadales	Pseudomonadaceae	Pseudomonas	sihuiensis
2609668	136.853	6.12053	2.01403e-16	Bacteria	Proteobacteria	Gammaproteobacteria	Pseudomonadales	Moraxellaceae	Acinetobacter	sp. C16S1
1903414	243.935	6.1144	2.98282e-54	Bacteria	Proteobacteria	Gammaproteobacteria	Enterobacterales	Morganellaceae
1903412	712.735	6.10676	6.24625e-26	Bacteria	Proteobacteria	Gammaproteobacteria	Enterobacterales	Hafniaceae
300181	421.131	6.10431	1.94896e-14	Bacteria	Proteobacteria	Gammaproteobacteria	Enterobacterales	Yersiniaceae	Serratia	ureilytica
158823	3153.7	6.10391	5.89381e-29	Bacteria	Proteobacteria	Gammaproteobacteria	Enterobacterales	Enterobacteriaceae	Cedecea	lapagei
1166130	513.97	6.09526	8.90049e-47	Bacteria	Proteobacteria	Gammaproteobacteria	Enterobacterales	Enterobacteriaceae	Enterobacter	sp. R4-368
1763534	662.261	6.09291	2.23097e-61	Bacteria	Bacteroidetes	Flavobacteriia	Flavobacteriales	Flavobacteriaceae	Flavobacterium	crassostreae
316	184198	6.07673	1.99987e-161	Bacteria	Proteobacteria	Gammaproteobacteria	Pseudomonadales	Pseudomonadaceae	Pseudomonas	stutzeri
448181	249.661	6.06648	1.34448e-32	Bacteria	Proteobacteria	Alphaproteobacteria	Rhizobiales	Rhizobiaceae	Rhizobium	selenitireducens
2020312	23057.4	6.06273	2.13576e-33	Bacteria	Proteobacteria	Alphaproteobacteria	Rhizobiales	Rhizobiaceae	Rhizobium	sp. CIAT894
2730850	2.97738	6.0624	1.54548e-08	Bacteria	Proteobacteria	Gammaproteobacteria	Pseudomonadales	Pseudomonadaceae	Pseudomonas	sp. ADAK21
182337	2305.5	6.0595	1.58748e-28	Bacteria	Proteobacteria	Gammaproteobacteria	Enterobacterales	Erwiniaceae	Erwinia	billingiae
1756993	162.809	6.05929	3.59821e-33	Bacteria	Proteobacteria	Gammaproteobacteria	Enterobacterales	Enterobacteriaceae	Phytobacter	sp. SCO41
208223	4571.41	6.0478	3.75963e-40	Bacteria	Proteobacteria	Gammaproteobacteria	Enterobacterales	Enterobacteriaceae	Kosakonia	cowanii
615	29531.3	6.0439	5.20302e-14	Bacteria	Proteobacteria	Gammaproteobacteria	Enterobacterales	Yersiniaceae	Serratia	marcescens
564	1061.65	6.04106	1.67127e-44	Bacteria	Proteobacteria	Gammaproteobacteria	Enterobacterales	Enterobacteriaceae	Escherichia	fergusonii
2691571	15599.5	6.03297	1.72806e-32	Bacteria	Proteobacteria	Gammaproteobacteria	Xanthomonadales	Xanthomonadaceae	Stenotrophomonas	sp. 364
2562449	1691.13	6.03253	1.08509e-44	Bacteria	Proteobacteria	Gammaproteobacteria	Enterobacterales	Enterobacteriaceae	Citrobacter	sp. SNU WT2
69220	965.032	6.00906	2.81835e-28	Bacteria	Proteobacteria	Gammaproteobacteria	Enterobacterales	Enterobacteriaceae	Lelliottia	nimipressuralis
28901	13955.4	6.00366	1.41642e-48	Bacteria	Proteobacteria	Gammaproteobacteria	Enterobacterales	Enterobacteriaceae	Salmonella	enterica
48003	5.20368	5.99474	1.17287e-09	Bacteria	Tenericutes	Mollicutes	Mycoplasmatales	Mycoplasmataceae	Mycoplasma	pullorum
67824	1487.28	5.98976	1.75478e-57	Bacteria	Proteobacteria	Gammaproteobacteria	Enterobacterales	Enterobacteriaceae	Citrobacter	farmeri
2742624	1926.4	5.98513	2.0447e-48	Bacteria	Proteobacteria	Gammaproteobacteria	Enterobacterales	Enterobacteriaceae	Citrobacter	sp. RHB25-C09
2742627	85.2943	5.9824	5.62371e-18	Bacteria	Proteobacteria	Gammaproteobacteria	Enterobacterales	Enterobacteriaceae	Citrobacter	sp. RHB36-C18
447792	100.584	5.98167	9.61933e-34	Bacteria	Proteobacteria	Gammaproteobacteria	Enterobacterales	Enterobacteriaceae	Phytobacter
2487345	819.02	5.97498	1.33844e-15	Bacteria	Proteobacteria	Gammaproteobacteria	Enterobacterales	Erwiniaceae	Tatumella	sp. TA1
2653853	18997.4	5.96289	1.62008e-133	Bacteria	Proteobacteria	Gammaproteobacteria	Pseudomonadales	Pseudomonadaceae	Pseudomonas	sp. SCB32
2066049	410.464	5.96166	6.74355e-46	Bacteria	Proteobacteria	Gammaproteobacteria	Enterobacterales	Enterobacteriaceae	Citrobacter	freundii complex sp. CFNIH2
79967	457.935	5.95734	9.64596e-22	Bacteria	Proteobacteria	Gammaproteobacteria	Enterobacterales	Erwiniaceae	Erwinia	pyrifoliae
158822	9800.38	5.9561	1.67274e-26	Bacteria	Proteobacteria	Gammaproteobacteria	Enterobacterales	Enterobacteriaceae	Cedecea	neteri
271420	10459.2	5.95505	1.46845e-145	Bacteria	Proteobacteria	Gammaproteobacteria	Pseudomonadales	Pseudomonadaceae	Pseudomonas	xanthomarina
545	1099.26	5.9531	2.19415e-47	Bacteria	Proteobacteria	Gammaproteobacteria	Enterobacterales	Enterobacteriaceae	Citrobacter	koseri
648995	13363.5	5.94168	3.1615e-78	Bacteria	Proteobacteria	Alphaproteobacteria	Rhizobiales	Rhizobiaceae	Rhizobium	pusense
83655	6922.53	5.93403	4.25453e-48	Bacteria	Proteobacteria	Gammaproteobacteria	Enterobacterales	Enterobacteriaceae	Leclercia	adecarboxylata
2320867	24370.8	5.93295	8.51416e-143	Bacteria	Proteobacteria	Gammaproteobacteria	Pseudomonadales	Pseudomonadaceae	Pseudomonas	sp. K2W31S-8
2578110	3.77523	5.92135	5.43273e-09	Bacteria	Proteobacteria	Gammaproteobacteria	Pseudomonadales	Pseudomonadaceae	Pseudomonas	sp. KBS0707
216778	79718.5	5.91823	2.4199e-50	Bacteria	Proteobacteria	Gammaproteobacteria	Xanthomonadales	Xanthomonadaceae	Stenotrophomonas	rhizophila
2742625	67.5218	5.91122	3.30889e-33	Bacteria	Proteobacteria	Gammaproteobacteria	Enterobacterales	Enterobacteriaceae	Citrobacter	sp. RHB35-C17
215689	491.023	5.91072	3.69418e-20	Bacteria	Proteobacteria	Gammaproteobacteria	Enterobacterales	Erwiniaceae	Erwinia	sp. Ejp617
35703	2129.3	5.90866	5.75798e-43	Bacteria	Proteobacteria	Gammaproteobacteria	Enterobacterales	Enterobacteriaceae	Citrobacter	amalonaticus
2604832	18654.4	5.90397	2.0411e-119	Bacteria	Proteobacteria	Gammaproteobacteria	Pseudomonadales	Pseudomonadaceae	Pseudomonas	lalkuanensis
1848517	63.3588	5.9009	7.17985e-15	Bacteria	Proteobacteria	Gammaproteobacteria	Enterobacterales	Enterobacteriaceae	Enterobacter	sp. LU1
1330547	5042.55	5.89588	3.25606e-47	Bacteria	Proteobacteria	Gammaproteobacteria	Enterobacterales	Enterobacteriaceae	Kosakonia
96345	676.433	5.89299	4.9212e-54	Bacteria	Bacteroidetes	Flavobacteriia	Flavobacteriales	Flavobacteriaceae	Flavobacterium	psychrophilum
1972431	1735.46	5.87996	3.4578e-44	Bacteria	Proteobacteria	Gammaproteobacteria	Enterobacterales	Enterobacteriaceae	Phytobacter	ursingii
2213057	5258.64	5.87674	1.33536e-141	Bacteria	Proteobacteria	Gammaproteobacteria	Pseudomonadales	Pseudomonadaceae	Pseudomonas	sp. R2A2
54291	2153.56	5.87262	8.79992e-35	Bacteria	Proteobacteria	Gammaproteobacteria	Enterobacterales	Enterobacteriaceae	Raoultella	ornithinolytica
56458	35188.9	5.87114	1.5428e-45	Bacteria	Proteobacteria	Gammaproteobacteria	Xanthomonadales	Xanthomonadaceae	Xanthomonas	sacchari
91347	78630.5	5.86992	5.49267e-35	Bacteria	Proteobacteria	Gammaproteobacteria	Enterobacterales
544	14729.6	5.86757	4.41762e-46	Bacteria	Proteobacteria	Gammaproteobacteria	Enterobacterales	Enterobacteriaceae	Citrobacter
566	4441.11	5.86471	4.54904e-56	Bacteria	Proteobacteria	Gammaproteobacteria	Enterobacterales	Enterobacteriaceae	Pseudescherichia	vulneris
1869170	1491.43	5.85919	7.54378e-59	Bacteria	Proteobacteria	Alphaproteobacteria	Rhizobiales	Rhizobiaceae	Rhizobium	sp. S41
1981173	21609.5	5.85383	2.34658e-34	Bacteria	Proteobacteria	Alphaproteobacteria	Rhizobiales	Rhizobiaceae	Rhizobium	sp. NXC14
1646340	1291.91	5.84947	3.77335e-46	Bacteria	Proteobacteria	Gammaproteobacteria	Enterobacterales	Enterobacteriaceae	Kosakonia	pseudosacchari
497725	1345.98	5.83495	5.18997e-58	Bacteria	Proteobacteria	Gammaproteobacteria	Enterobacterales	Enterobacteriaceae	Kosakonia	oryzae
2282309	484.675	5.82196	7.00379e-41	Bacteria	Proteobacteria	Gammaproteobacteria	Enterobacterales	Enterobacteriaceae	Leclercia	sp. W17
2044467	588.194	5.82003	3.13007e-38	Bacteria	Proteobacteria	Gammaproteobacteria	Enterobacterales	Enterobacteriaceae	Escherichia	sp. E4742
28454	657.553	5.81978	3.03878e-21	Bacteria	Bacteroidetes	Sphingobacteriia	Sphingobacteriales	Sphingobacteriaceae	Sphingobacterium	multivorum
2448483	546.625	5.81962	8.3539e-39	Bacteria	Proteobacteria	Gammaproteobacteria	Enterobacterales	Yersiniaceae	Serratia	sp. 3ACOL1
1499973	1056.2	5.81901	1.96119e-42	Bacteria	Proteobacteria	Gammaproteobacteria	Enterobacterales	Enterobacteriaceae	Escherichia	marmotae
82983	469.944	5.81421	1.75261e-15	Bacteria	Proteobacteria	Gammaproteobacteria	Enterobacterales	Hafniaceae	Obesumbacterium	proteus
2681308	594.985	5.8125	4.36241e-36	Bacteria	Proteobacteria	Gammaproteobacteria	Enterobacterales	Enterobacteriaceae	Leclercia	sp. 119287
1294143	16234.4	5.8047	4.63503e-131	Bacteria	Proteobacteria	Gammaproteobacteria	Pseudomonadales	Pseudomonadaceae	Pseudomonas	sp. ATCC 13867
2716879	26.9845	5.79354	3.41738e-16	Bacteria	Proteobacteria	Gammaproteobacteria	Enterobacterales	Enterobacteriaceae	Citrobacter	sp. Y3
2339259	119.139	5.78338	6.27786e-21	Bacteria	Proteobacteria	Gammaproteobacteria	Enterobacterales	Yersiniaceae	Yersinia	hibernica
208962	1251.32	5.77825	2.92865e-44	Bacteria	Proteobacteria	Gammaproteobacteria	Enterobacterales	Enterobacteriaceae	Escherichia	albertii
1933220	567.861	5.77083	2.08042e-24	Bacteria	Bacteroidetes	Sphingobacteriia	Sphingobacteriales	Sphingobacteriaceae	Sphingobacterium	sp. B29
2725477	28458.6	5.74601	2.80589e-123	Bacteria	Proteobacteria	Gammaproteobacteria	Pseudomonadales	Pseudomonadaceae	Pseudomonas	sp. TUM18999
548	7807.74	5.73111	4.14535e-41	Bacteria	Proteobacteria	Gammaproteobacteria	Enterobacterales	Enterobacteriaceae	Klebsiella	aerogenes
632	139.882	5.72829	5.021e-21	Bacteria	Proteobacteria	Gammaproteobacteria	Enterobacterales	Yersiniaceae	Yersinia	pestis
1920110	94.3913	5.72674	1.55915e-19	Bacteria	Proteobacteria	Gammaproteobacteria	Enterobacterales	Enterobacteriaceae	Citrobacter	sp. CFNIH10
283686	1933.6	5.72599	1.73508e-44	Bacteria	Proteobacteria	Gammaproteobacteria	Enterobacterales	Enterobacteriaceae	Kosakonia	radicincitans
2596949	3259.3	5.72394	9.70963e-37	Bacteria	Proteobacteria	Gammaproteobacteria	Enterobacterales	Enterobacteriaceae	Enterobacter	sp. E76
94254	21246.7	5.71624	2.88212e-51	Bacteria	Bacteroidetes	Cytophagia	Cytophagales	Cytophagaceae	Dyadobacter	fermentans
2725560	1950.34	5.71568	4.16448e-43	Bacteria	Proteobacteria	Gammaproteobacteria	Enterobacterales	Enterobacteriaceae	Kosakonia	sp. SMBL-WEM22
1176649	9243.42	5.71264	1.46667e-40	Bacteria	Proteobacteria	Alphaproteobacteria	Rhizobiales	Rhizobiaceae	Agrobacterium	fabrum
2653932	1041.04	5.71105	1.30637e-43	Bacteria	Proteobacteria	Gammaproteobacteria	Enterobacterales	Enterobacteriaceae	Citrobacter	sp. NMI7904_11
2267618	50.2969	5.70705	1.03284e-12	Bacteria	Proteobacteria	Gammaproteobacteria	Enterobacterales	Enterobacteriaceae	Klebsiella	sp. P1CD1
1538644	929.305	5.69938	2.251e-20	Bacteria	Bacteroidetes	Sphingobacteriia	Sphingobacteriales	Sphingobacteriaceae	Sphingobacterium	sp. ML3W
2547962	551.687	5.68514	2.27047e-28	Bacteria	Proteobacteria	Gammaproteobacteria	Enterobacterales	Erwiniaceae	Erwinia	sp. QL-Z3
281120	913.837	5.68164	4.36196e-07	Bacteria	Bacteroidetes	Cytophagia	Cytophagales	Amoebophilaceae	Candidatus Amoebophilus	asiaticus
565	2991.94	5.67315	5.33587e-45	Bacteria	Proteobacteria	Gammaproteobacteria	Enterobacterales	Enterobacteriaceae	Atlantibacter	hermannii
301	6553.45	5.67234	1.6647e-113	Bacteria	Proteobacteria	Gammaproteobacteria	Pseudomonadales	Pseudomonadaceae	Pseudomonas	oleovorans
164514	54.3423	5.66188	4.0197e-10	Bacteria	Bacteroidetes	Flavobacteriia	Flavobacteriales	Blattabacteriaceae	Blattabacterium	punctulatus
82996	7557.49	5.66011	1.0813e-27	Bacteria	Proteobacteria	Gammaproteobacteria	Enterobacterales	Yersiniaceae	Serratia	plymuthica
83654	6182.3	5.648	9.16714e-44	Bacteria	Proteobacteria	Gammaproteobacteria	Enterobacterales	Enterobacteriaceae	Leclercia
1854493	2.27807	5.64742	2.20209e-06	Bacteria	Proteobacteria	Epsilonproteobacteria	Campylobacterales	Campylobacteraceae	Sulfurospirillum	sp. ACSTCE
2153354	1294.39	5.64506	2.29879e-34	Bacteria	Proteobacteria	Gammaproteobacteria	Enterobacterales	Enterobacteriaceae	Klebsiella	huaxiensis
2547394	984.104	5.60606	8.10146e-62	Bacteria	Bacteroidetes	Flavobacteriia	Flavobacteriales	Flavobacteriaceae	Flavobacterium	nackdongense
984991	2.75096	5.59242	6.47392e-08	Bacteria	Tenericutes	Mollicutes	Mycoplasmatales	Mycoplasmataceae	Mycoplasma	parvum
43263	16113.1	5.59128	2.90563e-114	Bacteria	Proteobacteria	Gammaproteobacteria	Pseudomonadales	Pseudomonadaceae	Pseudomonas	alcaligenes
1327989	239.951	5.58859	1.01905e-15	Bacteria	Proteobacteria	Gammaproteobacteria	Enterobacterales	Yersiniaceae	Serratia	sp. FS14
2726989	5474.61	5.57295	1.10106e-91	Bacteria	Proteobacteria	Gammaproteobacteria	Pseudomonadales	Pseudomonadaceae	Pseudomonas	sp. gcc21
1906275	479.324	5.57085	1.11214e-34	Bacteria	Proteobacteria	Gammaproteobacteria	Enterobacterales	Enterobacteriaceae	Cronobacter	sp. JZ38
2579248	2442.04	5.56105	6.16008e-51	Bacteria	Proteobacteria	Alphaproteobacteria	Rhizobiales	Rhizobiaceae	Agrobacterium	sp. CGMCC 11546
61652	5156.74	5.55528	4.38206e-21	Bacteria	Proteobacteria	Gammaproteobacteria	Enterobacterales	Yersiniaceae	Serratia	rubidaea
40324	121643	5.53135	1.39563e-51	Bacteria	Proteobacteria	Gammaproteobacteria	Xanthomonadales	Xanthomonadaceae	Stenotrophomonas	maltophilia
2282310	442.952	5.53086	1.68855e-35	Bacteria	Proteobacteria	Gammaproteobacteria	Enterobacterales	Enterobacteriaceae	Leclercia	sp. W6
95301	9601.54	5.52319	9.58184e-135	Bacteria	Proteobacteria	Gammaproteobacteria	Pseudomonadales	Pseudomonadaceae	Pseudomonas	multiresinivorans
861208	1200.68	5.52191	3.58266e-52	Bacteria	Proteobacteria	Alphaproteobacteria	Rhizobiales	Rhizobiaceae	Agrobacterium	sp. H13-3
158877	2381.91	5.52139	4.12806e-39	Bacteria	Proteobacteria	Gammaproteobacteria	Enterobacterales	Enterobacteriaceae	Yokenella	regensburgei
1134687	4479.19	5.51001	3.49137e-31	Bacteria	Proteobacteria	Gammaproteobacteria	Enterobacterales	Enterobacteriaceae	Klebsiella	michiganensis
1149133	18257	5.50979	4.53269e-117	Bacteria	Proteobacteria	Gammaproteobacteria	Pseudomonadales	Pseudomonadaceae	Pseudomonas	furukawaii
54736	1331.07	5.50586	9.46667e-37	Bacteria	Proteobacteria	Gammaproteobacteria	Enterobacterales	Enterobacteriaceae	Salmonella	bongori
2774055	2245.45	5.5028	3.37501e-44	Bacteria	Proteobacteria	Gammaproteobacteria	Enterobacterales	Enterobacteriaceae	Kluyvera	genomosp. 3
1839798	5.34948	5.48752	6.2578e-05	Bacteria	Firmicutes	Bacilli	Bacillales	Bacillaceae	Bacillus	sp. FDAARGOS_235
1972757	189.398	5.48142	3.06362e-21	Bacteria	Proteobacteria	Gammaproteobacteria	Enterobacterales	Enterobacteriaceae	Klebsiella	sp. PO552
1563222	140.167	5.48088	8.65036e-29	Bacteria	Proteobacteria	Gammaproteobacteria	Enterobacterales	Enterobacteriaceae	Citrobacter	pasteurii
2762322	46413.2	5.46979	2.42279e-77	Bacteria	Proteobacteria	Betaproteobacteria	Burkholderiales	Comamonadaceae	Variovorax	sp. PAMC26660
618	4039.03	5.46675	3.61289e-19	Bacteria	Proteobacteria	Gammaproteobacteria	Enterobacterales	Yersiniaceae	Serratia	odorifera
573	8993.64	5.46209	7.20943e-33	Bacteria	Proteobacteria	Gammaproteobacteria	Enterobacterales	Enterobacteriaceae	Klebsiella	pneumoniae
1538159	3842.92	5.46027	2.31335e-32	Bacteria	Proteobacteria	Alphaproteobacteria	Rhizobiales	Rhizobiaceae	Rhizobium	hidalgonense
363852	2425.94	5.45209	1.36432e-09	Bacteria	Bacteroidetes	Sphingobacteriia	Sphingobacteriales	Sphingobacteriaceae	Pedobacter	ginsengisoli
626774	16.0135	5.45026	4.71866e-09	Bacteria	Proteobacteria	Gammaproteobacteria	Enterobacterales	Morganellaceae	Proteus	cibarius
1920114	179.013	5.4444	5.31319e-32	Bacteria	Proteobacteria	Gammaproteobacteria	Enterobacterales	Enterobacteriaceae	Leclercia	sp. LSNIH1
53412	17061.2	5.44102	8.42154e-124	Bacteria	Proteobacteria	Gammaproteobacteria	Pseudomonadales	Pseudomonadaceae	Pseudomonas	resinovorans
47886	1979.61	5.42635	9.90639e-116	Bacteria	Proteobacteria	Gammaproteobacteria	Pseudomonadales	Pseudomonadaceae	Pseudomonas	luteola
319939	26848.6	5.4236	2.23309e-121	Bacteria	Proteobacteria	Gammaproteobacteria	Pseudomonadales	Pseudomonadaceae	Pseudomonas	otitidis
2706126	5300.17	5.40825	2.22633e-123	Bacteria	Proteobacteria	Gammaproteobacteria	Pseudomonadales	Pseudomonadaceae	Pseudomonas	sp. OIL-1
584	703.558	5.40003	1.48011e-11	Bacteria	Proteobacteria	Gammaproteobacteria	Enterobacterales	Morganellaceae	Proteus	mirabilis
1931241	5712.6	5.39331	1.35628e-135	Bacteria	Proteobacteria	Gammaproteobacteria	Pseudomonadales	Pseudomonadaceae	Pseudomonas	sp. S-6-2
46680	8983.24	5.38718	1.00276e-97	Bacteria	Proteobacteria	Gammaproteobacteria	Pseudomonadales	Pseudomonadaceae	Pseudomonas	nitroreducens
67825	2707.21	5.37236	5.58325e-43	Bacteria	Proteobacteria	Gammaproteobacteria	Enterobacterales	Enterobacteriaceae	Citrobacter	rodentium
2529386	20.1823	5.36779	2.64361e-15	Bacteria	Firmicutes	Bacilli	Bacillales	Bacillaceae	Bacillus	sp. SYJ
28141	3380.83	5.35469	5.5528e-39	Bacteria	Proteobacteria	Gammaproteobacteria	Enterobacterales	Enterobacteriaceae	Cronobacter	sakazakii
590	2078.85	5.35453	3.54621e-38	Bacteria	Proteobacteria	Gammaproteobacteria	Enterobacterales	Enterobacteriaceae	Salmonella
1703250	86.7222	5.33997	5.77219e-29	Bacteria	Proteobacteria	Gammaproteobacteria	Enterobacterales	Enterobacteriaceae	Citrobacter	sp. CRE-46
2748319	429.506	5.33965	9.42523e-41	Bacteria	Bacteroidetes	Flavobacteriia	Flavobacteriales	Flavobacteriaceae	Flavobacterium	sp. I3-2
535744	1760.62	5.33898	2.07001e-35	Bacteria	Proteobacteria	Gammaproteobacteria	Enterobacterales	Enterobacteriaceae	Cronobacter	universalis
553151	5164.71	5.32719	7.033e-124	Bacteria	Proteobacteria	Gammaproteobacteria	Pseudomonadales	Pseudomonadaceae	Pseudomonas	pelagia
2003121	376.892	5.32498	5.69007e-19	Bacteria	Bacteroidetes	Sphingobacteriia	Sphingobacteriales	Sphingobacteriaceae	Sphingobacterium	sp. G1-14
1903411	2232.58	5.3249	1.82004e-27	Bacteria	Proteobacteria	Gammaproteobacteria	Enterobacterales	Yersiniaceae
741091	55.1041	5.31775	3.59705e-23	Bacteria	Proteobacteria	Gammaproteobacteria	Enterobacterales	Yersiniaceae	Rahnella	sp. Y9602
891974	1258.68	5.31395	3.17087e-32	Bacteria	Proteobacteria	Gammaproteobacteria	Enterobacterales	Enterobacteriaceae	Shimwellia	Plautia stali symbiont
2681309	165.499	5.31321	2.76314e-22	Bacteria	Proteobacteria	Gammaproteobacteria	Enterobacterales	Enterobacteriaceae	Leclercia	sp. 1106151
2072413	7474.08	5.31057	2.71121e-35	Bacteria	Proteobacteria	Gammaproteobacteria	Xanthomonadales	Xanthomonadaceae	Stenotrophomonas	sp. SAU14A_NAIMI4_5
629	2538.18	5.30757	5.68369e-44	Bacteria	Proteobacteria	Gammaproteobacteria	Enterobacterales	Yersiniaceae	Yersinia
2518177	856.831	5.30089	7.07494e-55	Bacteria	Bacteroidetes	Flavobacteriia	Flavobacteriales	Flavobacteriaceae	Flavobacterium	sangjuense
2607663	313.868	5.29589	4.22561e-22	Bacteria	Proteobacteria	Gammaproteobacteria	Enterobacterales	Yersiniaceae	Yersinia	canariae
287	56172.9	5.28436	2.3581e-120	Bacteria	Proteobacteria	Gammaproteobacteria	Pseudomonadales	Pseudomonadaceae	Pseudomonas	aeruginosa
2774875	25236.4	5.26551	6.21043e-77	Bacteria	Proteobacteria	Betaproteobacteria	Burkholderiales	Comamonadaceae	Variovorax	sp. 38R
138074	1234.14	5.25575	5.07605e-33	Bacteria	Proteobacteria	Gammaproteobacteria	Enterobacterales	Yersiniaceae	Serratia	symbiotica
2724468	2638.31	5.2522	1.32853e-31	Bacteria	Proteobacteria	Gammaproteobacteria	Enterobacterales	Enterobacteriaceae	Enterobacter	sp. JUb54
797277	4668.95	5.24645	4.36124e-112	Bacteria	Proteobacteria	Gammaproteobacteria	Pseudomonadales	Pseudomonadaceae	Pseudomonas	litoralis
2654325	478.232	5.23912	5.07447e-16	Bacteria	Bacteroidetes	Flavobacteriia	Flavobacteriales	Flavobacteriaceae	Flavobacterium	sp. xlx-214
571	4101.84	5.22874	2.17723e-38	Bacteria	Proteobacteria	Gammaproteobacteria	Enterobacterales	Enterobacteriaceae	Klebsiella	oxytoca
29484	386.633	5.22647	1.52392e-24	Bacteria	Proteobacteria	Gammaproteobacteria	Enterobacterales	Yersiniaceae	Yersinia	frederiksenii
1329969	5.98248	5.22347	6.61953e-07	Bacteria	Proteobacteria	Gammaproteobacteria	Pseudomonadales	Pseudomonadaceae	Pseudomonas	sp. GLE121
1163710	1799.52	5.20616	1.20303e-31	Bacteria	Proteobacteria	Gammaproteobacteria	Enterobacterales	Enterobacteriaceae	Cronobacter	condimenti
413501	359.999	5.20111	3.05662e-32	Bacteria	Proteobacteria	Gammaproteobacteria	Enterobacterales	Enterobacteriaceae	Cronobacter	muytjensii
2447890	333.029	5.20096	8.22744e-20	Bacteria	Proteobacteria	Gammaproteobacteria	Enterobacterales	Yersiniaceae	Serratia	sp. 1D1416
61651	403.786	5.19483	4.02064e-37	Bacteria	Proteobacteria	Gammaproteobacteria	Enterobacterales	Yersiniaceae	Serratia	ficaria
2072412	2474.82	5.18385	4.0142e-26	Bacteria	Proteobacteria	Gammaproteobacteria	Xanthomonadales	Xanthomonadaceae	Stenotrophomonas	sp. ZAC14A_NAIMI4_1
2682487	647.958	5.16195	1.80177e-44	Bacteria	Proteobacteria	Gammaproteobacteria	Xanthomonadales	Xanthomonadaceae	Stenotrophomonas	sp. SXG-1
996	633.917	5.15289	1.55935e-61	Bacteria	Bacteroidetes	Flavobacteriia	Flavobacteriales	Flavobacteriaceae	Flavobacterium	columnare
2072414	7104.08	5.14632	2.31747e-30	Bacteria	Proteobacteria	Gammaproteobacteria	Xanthomonadales	Xanthomonadaceae	Stenotrophomonas	sp. ESTM1D_MKCIP4_1
2364272	251.897	5.13811	7.66394e-34	Bacteria	Proteobacteria	Alphaproteobacteria	Rhizobiales	Rhizobiaceae	Rhizobium	sp. CCGE532
29487	34.3611	5.1323	5.47785e-13	Bacteria	Proteobacteria	Gammaproteobacteria	Enterobacterales	Morganellaceae	Photorhabdus
55197	356.267	5.12562	1.64915e-50	Bacteria	Bacteroidetes	Flavobacteriia	Flavobacteriales	Flavobacteriaceae	Flavobacterium	branchiophilum
74829	14190.6	5.12408	7.69396e-109	Bacteria	Proteobacteria	Gammaproteobacteria	Pseudomonadales	Pseudomonadaceae	Pseudomonas	balearica
575	2143.77	5.11795	2.33727e-26	Bacteria	Proteobacteria	Gammaproteobacteria	Enterobacterales	Enterobacteriaceae	Raoultella	planticola
2203895	38.1449	5.11788	3.57973e-14	Bacteria	Proteobacteria	Gammaproteobacteria	Pseudomonadales	Moraxellaceae	Psychrobacter	sp. YP14
384	130803	5.11575	1.96456e-28	Bacteria	Proteobacteria	Alphaproteobacteria	Rhizobiales	Rhizobiaceae	Rhizobium	leguminosarum
29486	540.129	5.10563	1.34424e-23	Bacteria	Proteobacteria	Gammaproteobacteria	Enterobacterales	Yersiniaceae	Yersinia	ruckeri
2487150	144.684	5.10202	7.38487e-22	Bacteria	Proteobacteria	Gammaproteobacteria	Enterobacterales	Enterobacteriaceae	Metakosakonia	sp. MRY16-398
570	22077.8	5.10068	4.53907e-25	Bacteria	Proteobacteria	Gammaproteobacteria	Enterobacterales	Enterobacteriaceae	Klebsiella
2488567	113.376	5.09955	8.5024e-18	Bacteria	Proteobacteria	Gammaproteobacteria	Enterobacterales	Enterobacteriaceae	Klebsiella	sp. FDAARGOS_511
1458492	13.4364	5.09517	1.12927e-11	Bacteria	Bacteroidetes	Flavobacteriia	Flavobacteriales	Flavobacteriaceae	Myroides	sp. ZB35
2126319	49246.4	5.08187	1.32833e-69	Bacteria	Proteobacteria	Betaproteobacteria	Burkholderiales	Comamonadaceae	Variovorax	sp. PMC12
413503	1006.73	5.06807	5.19509e-38	Bacteria	Proteobacteria	Gammaproteobacteria	Enterobacterales	Enterobacteriaceae	Cronobacter	malonaticus
623	104.609	5.06444	5.09171e-27	Bacteria	Proteobacteria	Gammaproteobacteria	Enterobacterales	Enterobacteriaceae	Shigella	flexneri
2072405	3300.74	5.06312	8.89037e-33	Bacteria	Proteobacteria	Gammaproteobacteria	Xanthomonadales	Xanthomonadaceae	Stenotrophomonas	sp. ZAC14D2_NAIMI4_7
253	1453.74	5.06224	1.92644e-15	Bacteria	Bacteroidetes	Flavobacteriia	Flavobacteriales	Weeksellaceae	Chryseobacterium	indologenes
202954	149.72	5.06007	9.99692e-31	Bacteria	Proteobacteria	Gammaproteobacteria	Pseudomonadales	Moraxellaceae	Acinetobacter	tandoii
34038	1521.85	5.05861	2.4878e-39	Bacteria	Proteobacteria	Gammaproteobacteria	Enterobacterales	Yersiniaceae	Rahnella	aquatilis
683124	371.582	5.0572	1.64031e-48	Bacteria	Bacteroidetes	Flavobacteriia	Flavobacteriales	Flavobacteriaceae	Flavobacterium	haoranii
43306	11377.5	5.05488	6.05796e-75	Bacteria	Proteobacteria	Gammaproteobacteria	Pseudomonadales	Pseudomonadaceae	Pseudomonas	denitrificans (nom. rej.)
65741	17995.4	5.04691	5.39398e-101	Bacteria	Proteobacteria	Gammaproteobacteria	Pseudomonadales	Pseudomonadaceae	Pseudomonas	knackmussii
202950	146.928	5.04552	4.96798e-26	Bacteria	Proteobacteria	Gammaproteobacteria	Pseudomonadales	Moraxellaceae	Acinetobacter	baylyi
1259973	309.125	5.04304	4.41118e-24	Bacteria	Proteobacteria	Gammaproteobacteria	Enterobacterales	Enterobacteriaceae	Raoultella	electrica
1842534	33375	5.02988	3.33674e-22	Bacteria	Proteobacteria	Alphaproteobacteria	Rhizobiales	Rhizobiaceae	Sinorhizobium	sp. RAC02
237610	33805.9	5.02938	5.28405e-113	Bacteria	Proteobacteria	Gammaproteobacteria	Pseudomonadales	Pseudomonadaceae	Pseudomonas	psychrotolerans
250	907.36	5.02081	3.88773e-14	Bacteria	Bacteroidetes	Flavobacteriia	Flavobacteriales	Weeksellaceae	Chryseobacterium	gleum
28152	285.797	5.01936	5.66178e-20	Bacteria	Proteobacteria	Gammaproteobacteria	Enterobacterales	Yersiniaceae	Yersinia	kristensenii
56730	10189.8	5.01842	5.95891e-37	Bacteria	Proteobacteria	Alphaproteobacteria	Rhizobiales	Rhizobiaceae	Rhizobium	gallicum
1678728	754.807	5.01364	1.35419e-56	Bacteria	Bacteroidetes	Flavobacteriia	Flavobacteriales	Flavobacteriaceae	Flavobacterium	kingsejongi
1183411	13.1187	5.00999	5.62751e-15	Bacteria	Proteobacteria	Alphaproteobacteria	Rhizobiales	Rhizobiaceae	Agrobacterium	genomosp. 6
312277	306.583	5.00467	3.13718e-41	Bacteria	Bacteroidetes	Flavobacteriia	Flavobacteriales	Flavobacteriaceae	Flavobacterium	indicum
78398	473.142	4.99928	1.06646e-22	Bacteria	Proteobacteria	Gammaproteobacteria	Enterobacterales	Pectobacteriaceae	Pectobacterium	odoriferum
28453	1028.32	4.99312	1.26226e-27	Bacteria	Bacteroidetes	Sphingobacteriia	Sphingobacteriales	Sphingobacteriaceae	Sphingobacterium
1560339	316.015	4.99124	5.79146e-28	Bacteria	Proteobacteria	Gammaproteobacteria	Enterobacterales	Enterobacteriaceae	Enterobacter	sp. E20
336820	1506.07	4.98577	9.23084e-28	Bacteria	Bacteroidetes	Sphingobacteriia	Sphingobacteriales	Sphingobacteriaceae	Pedobacter	roseus
472181	5118.51	4.97306	1.12691e-99	Bacteria	Proteobacteria	Gammaproteobacteria	Pseudomonadales	Pseudomonadaceae	Pseudomonas	sabulinigri
563	1810.5	4.96014	2.55024e-33	Bacteria	Proteobacteria	Gammaproteobacteria	Enterobacterales	Enterobacteriaceae	Shimwellia	blattae
1434072	2697.16	4.95724	9.32565e-88	Bacteria	Proteobacteria	Gammaproteobacteria	Pseudomonadales	Pseudomonadaceae	Pseudomonas	salegens
1869339	130.328	4.95365	2.07121e-18	Bacteria	Proteobacteria	Betaproteobacteria	Burkholderiales	Comamonadaceae	Polaromonas	sp.
263819	285.785	4.94707	2.57521e-42	Bacteria	Proteobacteria	Gammaproteobacteria	Enterobacterales	Yersiniaceae	Yersinia	aleksiciae
1805933	1585.06	4.93753	1.00717e-22	Bacteria	Proteobacteria	Gammaproteobacteria	Enterobacterales	Yersiniaceae	Rahnella	sp. ERMR1:05
2724469	139.309	4.92199	5.42167e-15	Bacteria	Proteobacteria	Gammaproteobacteria	Enterobacterales	Yersiniaceae	Serratia	sp. JUb9
1183410	5.92603	4.92123	5.88621e-07	Bacteria	Proteobacteria	Alphaproteobacteria	Rhizobiales	Rhizobiaceae	Agrobacterium	genomosp. 3
622	109.786	4.91638	7.26243e-21	Bacteria	Proteobacteria	Gammaproteobacteria	Enterobacterales	Enterobacteriaceae	Shigella	dysenteriae
2072407	1888.19	4.91007	2.59906e-29	Bacteria	Proteobacteria	Gammaproteobacteria	Xanthomonadales	Xanthomonadaceae	Stenotrophomonas	sp. YAU14D1_LEIMI4_1
2743575	23.3401	4.90953	8.55806e-12	Bacteria	Proteobacteria	Gammaproteobacteria	Pseudomonadales	Moraxellaceae	Acinetobacter	sp. NEB 394
34072	89987.8	4.90322	8.23053e-69	Bacteria	Proteobacteria	Betaproteobacteria	Burkholderiales	Comamonadaceae	Variovorax
29430	209.088	4.90063	1.43458e-24	Bacteria	Proteobacteria	Gammaproteobacteria	Pseudomonadales	Moraxellaceae	Acinetobacter	haemolyticus
546367	435.593	4.89354	2.15715e-20	Bacteria	Proteobacteria	Gammaproteobacteria	Enterobacterales	Hafniaceae	Hafnia	paralvei
1324350	54.8877	4.891	7.12801e-23	Bacteria	Proteobacteria	Gammaproteobacteria	Pseudomonadales	Moraxellaceae	Acinetobacter	equi
338	87126.4	4.8867	7.16518e-37	Bacteria	Proteobacteria	Gammaproteobacteria	Xanthomonadales	Xanthomonadaceae	Xanthomonas
92400	4.87604	4.87954	0.00089135	Bacteria	Tenericutes	Mollicutes	Mycoplasmatales	Mycoplasmataceae	Mycoplasma	anseris
1463165	2409.16	4.87726	3.26028e-34	Bacteria	Proteobacteria	Gammaproteobacteria	Enterobacterales	Enterobacteriaceae	Klebsiella	quasipneumoniae
2748320	758.951	4.87276	2.05855e-50	Bacteria	Bacteroidetes	Flavobacteriia	Flavobacteriales	Flavobacteriaceae	Flavobacterium	sp. P2-65
40215	108.761	4.86122	1.80006e-26	Bacteria	Proteobacteria	Gammaproteobacteria	Pseudomonadales	Moraxellaceae	Acinetobacter	junii
436515	25953.4	4.85836	1.76808e-70	Bacteria	Proteobacteria	Betaproteobacteria	Burkholderiales	Comamonadaceae	Variovorax	boronicumulans
1615494	1088.98	4.85474	1.07793e-25	Bacteria	Proteobacteria	Gammaproteobacteria	Enterobacterales	Erwiniaceae	Mixta	intestinalis
135621	14306.1	4.85082	1.22533e-88	Bacteria	Proteobacteria	Gammaproteobacteria	Pseudomonadales	Pseudomonadaceae
2545800	81.1854	4.84848	2.70576e-35	Bacteria	Proteobacteria	Gammaproteobacteria	Pseudomonadales	Pseudomonadaceae	Pseudomonas	sp. FDAARGOS_761
2597702	834.357	4.84211	1.35007e-15	Bacteria	Proteobacteria	Gammaproteobacteria	Enterobacterales	Yersiniaceae	Serratia	sp. KUDC3025
2485839	51.0839	4.8415	4.78312e-14	Bacteria	Proteobacteria	Gammaproteobacteria	Enterobacterales	Yersiniaceae	Serratia	sp. LS-1
47885	19115.7	4.84129	5.4503e-105	Bacteria	Proteobacteria	Gammaproteobacteria	Pseudomonadales	Pseudomonadaceae	Pseudomonas	oryzihabitans
2364271	427.336	4.8224	1.82556e-29	Bacteria	Proteobacteria	Alphaproteobacteria	Rhizobiales	Rhizobiaceae	Rhizobium	sp. CCGE531
1758189	85.8138	4.82222	1.17795e-16	Bacteria	Proteobacteria	Gammaproteobacteria	Pseudomonadales	Moraxellaceae	Acinetobacter	sp. ACNIH2
2497456	605.086	4.82103	4.40197e-13	Bacteria	Bacteroidetes	Flavobacteriia	Flavobacteriales	Weeksellaceae	Chryseobacterium	aureum
33986	861.043	4.8197	7.37387e-15	Bacteria	Firmicutes	Bacilli	Bacillales	Alicyclobacillaceae	Exiguobacterium
413502	1609.71	4.819	6.09196e-30	Bacteria	Proteobacteria	Gammaproteobacteria	Enterobacterales	Enterobacteriaceae	Cronobacter	turicensis
2742630	1.21961	4.80588	0.00509439	Bacteria	Proteobacteria	Gammaproteobacteria	Enterobacterales	Enterobacteriaceae	Citrobacter	sp. RHBSTW-00021
1334193	3389.75	4.79963	1.17331e-31	Bacteria	Proteobacteria	Gammaproteobacteria	Enterobacterales	Enterobacteriaceae	Pluralibacter	[Enterobacter] lignolyticus
413496	5492.02	4.79288	3.29691e-27	Bacteria	Proteobacteria	Gammaproteobacteria	Enterobacterales	Enterobacteriaceae	Cronobacter
29447	6956.34	4.79168	9.28217e-40	Bacteria	Proteobacteria	Gammaproteobacteria	Xanthomonadales	Xanthomonadaceae	Xanthomonas	albilineans
2072406	1585.27	4.78111	7.39165e-33	Bacteria	Proteobacteria	Gammaproteobacteria	Xanthomonadales	Xanthomonadaceae	Stenotrophomonas	sp. ZAC14D2_NAIMI4_6
628	309.564	4.77718	9.16892e-29	Bacteria	Proteobacteria	Gammaproteobacteria	Enterobacterales	Morganellaceae	Xenorhabdus	nematophila
1525371	1173.07	4.76974	3.73941e-39	Bacteria	Proteobacteria	Alphaproteobacteria	Rhizobiales	Rhizobiaceae	Neorhizobium
588	161.639	4.7679	6.57469e-21	Bacteria	Proteobacteria	Gammaproteobacteria	Enterobacterales	Morganellaceae	Providencia	stuartii
29485	273.436	4.75857	5.91233e-22	Bacteria	Proteobacteria	Gammaproteobacteria	Enterobacterales	Yersiniaceae	Yersinia	rohdei
1904944	9806.37	4.75596	8.94471e-27	Bacteria	Proteobacteria	Gammaproteobacteria	Xanthomonadales	Xanthomonadaceae	Stenotrophomonas	sp. LM091
665913	2695.57	4.75149	8.06459e-21	Bacteria	Proteobacteria	Gammaproteobacteria	Enterobacterales	Erwiniaceae	Mixta	calida
2675726	119.146	4.75106	2.59546e-25	Bacteria	Proteobacteria	Gammaproteobacteria	Enterobacterales	Enterobacteriaceae	Klebsiella	sp. WP8-S18-ESBL-06
665914	2999.36	4.74813	1.57866e-15	Bacteria	Proteobacteria	Gammaproteobacteria	Enterobacterales	Erwiniaceae	Mixta	gaviniae
585	153.908	4.74105	1.94877e-26	Bacteria	Proteobacteria	Gammaproteobacteria	Enterobacterales	Morganellaceae	Proteus	vulgaris
357	18849.3	4.73541	1.14923e-53	Bacteria	Proteobacteria	Alphaproteobacteria	Rhizobiales	Rhizobiaceae	Agrobacterium
52133	145.596	4.72823	2.53803e-27	Bacteria	Proteobacteria	Gammaproteobacteria	Pseudomonadales	Moraxellaceae	Acinetobacter	venetianus
2774873	3471.25	4.72371	1.35193e-70	Bacteria	Proteobacteria	Gammaproteobacteria	Pseudomonadales	Pseudomonadaceae	Pseudomonas	sp. ADPe
2664291	1.15816	4.71223	0.00657779	Bacteria	Proteobacteria	Gammaproteobacteria	Enterobacterales	Enterobacteriaceae	Salmonella	sp. HNK130
2072408	602.723	4.70774	8.76426e-33	Bacteria	Proteobacteria	Gammaproteobacteria	Xanthomonadales	Xanthomonadaceae	Stenotrophomonas	sp. YAU14A_MKIMI4_1
2015795	30.825	4.69685	1.29359e-16	Bacteria	Proteobacteria	Gammaproteobacteria	Enterobacterales	Enterobacteriaceae	Klebsiella	sp. LY
361	1.08905	4.69469	0.00294961	Bacteria	Proteobacteria	Alphaproteobacteria	Rhizobiales	Rhizobiaceae	Agrobacterium	sp.
2072409	609.43	4.68364	6.2906e-26	Bacteria	Proteobacteria	Gammaproteobacteria	Xanthomonadales	Xanthomonadaceae	Stenotrophomonas	sp. SAU14A_NAIMI4_8
2282475	11218.8	4.68161	1.00167e-18	Bacteria	Proteobacteria	Betaproteobacteria	Burkholderiales	Alcaligenaceae	Achromobacter	sp. B7
2714110	93.766	4.67954	1.32275e-34	Bacteria	Proteobacteria	Gammaproteobacteria	Pseudomonadales	Moraxellaceae	Acinetobacter	sp. Marseille-Q1620
2583231	7582.69	4.67318	2.18756e-24	Bacteria	Proteobacteria	Alphaproteobacteria	Rhizobiales	Rhizobiaceae	Rhizobium	indicum
2488639	311.273	4.66491	1.64216e-18	Bacteria	Proteobacteria	Gammaproteobacteria	Enterobacterales	Pectobacteriaceae	Pectobacterium	versatile
2565559	4.29982	4.66248	9.63336e-06	Bacteria	Proteobacteria	Gammaproteobacteria	Xanthomonadales	Xanthomonadaceae	Stenotrophomonas	sp. PAMC25021
2738844	59.1261	4.66189	3.57692e-35	Bacteria	Bacteroidetes	Flavobacteriia	Flavobacteriales	Flavobacteriaceae	Polaribacter	sp. L12M9
399	45973.6	4.65463	9.07083e-51	Bacteria	Proteobacteria	Alphaproteobacteria	Rhizobiales	Rhizobiaceae	Neorhizobium	galegae
2742659	3.13753	4.64097	0.00440496	Bacteria	Proteobacteria	Gammaproteobacteria	Enterobacterales	Enterobacteriaceae	Citrobacter	sp. RHBSTW-00667
82985	309.133	4.63375	7.27522e-25	Bacteria	Proteobacteria	Gammaproteobacteria	Enterobacterales	Budviciaceae	Pragia	fontium
104623	525.781	4.6247	1.1623e-21	Bacteria	Proteobacteria	Gammaproteobacteria	Enterobacterales	Yersiniaceae	Serratia	sp. ATCC 39006
2282124	549.755	4.62415	6.57548e-34	Bacteria	Proteobacteria	Gammaproteobacteria	Xanthomonadales	Xanthomonadaceae	Stenotrophomonas	sp. ASS1
2748	67.7461	4.62192	6.31208e-08	Bacteria	Firmicutes	Bacilli	Lactobacillales	Carnobacteriaceae	Carnobacterium	divergens
413497	2106.65	4.6211	2.1047e-31	Bacteria	Proteobacteria	Gammaproteobacteria	Enterobacterales	Enterobacteriaceae	Cronobacter	dublinensis
82987	507.738	4.60173	2.23614e-24	Bacteria	Proteobacteria	Gammaproteobacteria	Enterobacterales	Erwiniaceae	Tatumella	ptyseos
332999	969.599	4.60102	2.77499e-27	Bacteria	Bacteroidetes	Sphingobacteriia	Sphingobacteriales	Sphingobacteriaceae	Pedobacter	suwonensis
2042057	723.318	4.6006	6.34718e-33	Bacteria	Proteobacteria	Gammaproteobacteria	Enterobacterales	Pectobacteriaceae	Pectobacterium	polaris
935293	373.752	4.58893	5.93842e-22	Bacteria	Proteobacteria	Gammaproteobacteria	Enterobacterales	Yersiniaceae	Yersinia	entomophaga
132920	268.27	4.5843	7.88475e-15	Bacteria	Firmicutes	Bacilli	Bacillales	Alicyclobacillaceae	Exiguobacterium	antarcticum
91604	332.928	4.58352	3.5022e-06	Bacteria	Proteobacteria	Alphaproteobacteria	Holosporales	Candidatus Paracaedibacteraceae	Candidatus Paracaedibacter	acanthamoebae
160699	6453.67	4.56848	6.02264e-44	Bacteria	Proteobacteria	Alphaproteobacteria	Rhizobiales	Rhizobiaceae	Agrobacterium	larrymoorei
38322	2.281	4.55838	1.6987e-05	Bacteria	Thermotogae	Thermotogae	Thermotogales	Thermotogaceae	Pseudothermotoga	elfii
2748863	509.542	4.5569	4.2387e-11	Bacteria	Firmicutes	Bacilli	Bacillales	Paenibacillaceae	Paenibacillus	sp. E222
2201181	332.026	4.5507	3.8348e-42	Bacteria	Bacteroidetes	Flavobacteriia	Flavobacteriales	Flavobacteriaceae	Flavobacterium	sediminis
2579977	6972.2	4.54442	2.21825e-92	Bacteria	Proteobacteria	Alphaproteobacteria	Caulobacterales	Caulobacteraceae	Brevundimonas	sp. SGAir0440
1905730	567.967	4.53553	1.04991e-47	Bacteria	Proteobacteria	Gammaproteobacteria	Enterobacterales	Pectobacteriaceae	Pectobacterium	parmentieri
126385	161.431	4.52751	5.64938e-15	Bacteria	Proteobacteria	Gammaproteobacteria	Enterobacterales	Morganellaceae	Providencia	alcalifaciens
69	55857.4	4.52137	1.82247e-23	Bacteria	Proteobacteria	Gammaproteobacteria	Xanthomonadales	Xanthomonadaceae	Lysobacter	enzymogenes
2040586	604.539	4.51984	8.18379e-41	Bacteria	Proteobacteria	Gammaproteobacteria	Xanthomonadales	Xanthomonadaceae	Stenotrophomonas	sp. Pemsol
2026240	138.154	4.5174	7.42777e-18	Bacteria	Proteobacteria	Gammaproteobacteria	Enterobacterales	Enterobacteriaceae	Klebsiella	quasivariicola
487184	4693.53	4.51529	3.64937e-99	Bacteria	Proteobacteria	Gammaproteobacteria	Pseudomonadales	Pseudomonadaceae	Pseudomonas	xinjiangensis
40576	479.509	4.51418	1.13526e-26	Bacteria	Proteobacteria	Gammaproteobacteria	Enterobacterales	Morganellaceae	Xenorhabdus	bovienii
620	60.0827	4.50704	9.36555e-30	Bacteria	Proteobacteria	Gammaproteobacteria	Enterobacterales	Enterobacteriaceae	Shigella
577	2182.57	4.49534	2.37639e-27	Bacteria	Proteobacteria	Gammaproteobacteria	Enterobacterales	Enterobacteriaceae	Raoultella	terrigena
134534	117.49	4.487	5.53619e-19	Bacteria	Proteobacteria	Gammaproteobacteria	Pseudomonadales	Moraxellaceae	Acinetobacter	gyllenbergii
160674	5175.94	4.4791	4.24433e-26	Bacteria	Proteobacteria	Gammaproteobacteria	Enterobacterales	Enterobacteriaceae	Raoultella
2033438	123.918	4.47838	2.48013e-33	Bacteria	Proteobacteria	Gammaproteobacteria	Enterobacterales	Yersiniaceae	Serratia	sp. MYb239
29471	486.977	4.47799	1.00027e-22	Bacteria	Proteobacteria	Gammaproteobacteria	Enterobacterales	Pectobacteriaceae	Pectobacterium	atrosepticum
2580515	2856.94	4.47546	7.10143e-76	Bacteria	Proteobacteria	Alphaproteobacteria	Rhizobiales	Rhizobiaceae	Agrobacterium	sp. T29
217203	61077.3	4.47502	2.46876e-29	Bacteria	Proteobacteria	Betaproteobacteria	Burkholderiales	Alcaligenaceae	Achromobacter	spanius
2487063	159.513	4.47245	2.435e-17	Bacteria	Bacteroidetes	Flavobacteriia	Flavobacteriales	Weeksellaceae	Chryseobacterium	sp. G0162
1763536	74.9506	4.46747	8.48756e-34	Bacteria	Proteobacteria	Gammaproteobacteria	Alteromonadales	Colwelliaceae	Thalassotalea	crassostreae
53408	7006.71	4.45769	2.36929e-82	Bacteria	Proteobacteria	Gammaproteobacteria	Pseudomonadales	Pseudomonadaceae	Pseudomonas	citronellolis
324079	4.75364	4.45184	7.29986e-07	Bacteria	Tenericutes	Mollicutes	Entomoplasmatales	Spiroplasmataceae	Spiroplasma	tabanidicola
754397	101.353	4.44813	7.02619e-38	Bacteria	Bacteroidetes	Flavobacteriia	Flavobacteriales	Flavobacteriaceae	Polaribacter	sp. SA4-10
16	36.7878	4.44519	2.00358e-23	Bacteria	Proteobacteria	Betaproteobacteria	Nitrosomonadales	Methylophilaceae	Methylophilus
1920116	13.6636	4.43563	3.0767e-12	Bacteria	Proteobacteria	Gammaproteobacteria	Enterobacterales	Enterobacteriaceae	Leclercia	sp. LSNIH3
2570561	65.1908	4.42937	1.7707e-24	Bacteria	Bacteroidetes	Flavobacteriia	Flavobacteriales	Flavobacteriaceae	Psychroserpens	sp. NJDZ02
160825	7542.57	4.4237	2.46961e-15	Bacteria	Proteobacteria	Betaproteobacteria	Burkholderiales	Comamonadaceae	Comamonas	koreensis
2006115	58.0332	4.42218	1.45819e-36	Bacteria	Proteobacteria	Gammaproteobacteria	Pseudomonadales	Moraxellaceae	Acinetobacter	piscicola
2601122	79.3454	4.41776	4.69061e-22	Bacteria	Proteobacteria	Gammaproteobacteria	Pseudomonadales	Moraxellaceae	Acinetobacter	sp. YH12138
2420300	15.9006	4.4164	1.46241e-08	Bacteria	Proteobacteria	Gammaproteobacteria	Pseudomonadales	Moraxellaceae	Acinetobacter	sp. FDAARGOS_493
2005046	1656.75	4.40514	1.13252e-35	Bacteria	Proteobacteria	Gammaproteobacteria	Xanthomonadales	Xanthomonadaceae	Stenotrophomonas	sp. WZN-1
488142	87.5474	4.40306	1.12954e-10	Bacteria	Proteobacteria	Gammaproteobacteria	Enterobacterales	Yersiniaceae	Serratia	sp. SCBI
53336	320.077	4.39095	1.83861e-18	Bacteria	Proteobacteria	Gammaproteobacteria	Enterobacterales	Erwiniaceae	Tatumella	citrea
180957	703.548	4.39094	5.35238e-26	Bacteria	Proteobacteria	Gammaproteobacteria	Enterobacterales	Pectobacteriaceae	Pectobacterium	brasiliense
106648	62.2343	4.38726	3.63716e-18	Bacteria	Proteobacteria	Gammaproteobacteria	Pseudomonadales	Moraxellaceae	Acinetobacter	bereziniae
2211160	575.429	4.38302	7.4751e-41	Bacteria	Proteobacteria	Gammaproteobacteria	Xanthomonadales	Xanthomonadaceae	Stenotrophomonas	sp. pho
1089444	762.573	4.37066	1.62234e-49	Bacteria	Proteobacteria	Gammaproteobacteria	Enterobacterales	Pectobacteriaceae	Dickeya	solani
2686305	3.48591	4.34444	0.00691005	Bacteria	Proteobacteria	Gammaproteobacteria	Enterobacterales	Enterobacteriaceae	Salmonella	sp. S13
1578828	58.2651	4.33907	2.02618e-08	Bacteria	Proteobacteria	Gammaproteobacteria	Enterobacterales	Hafniaceae	Edwardsiella	sp. EA181011
1263550	232.523	4.3376	2.92114e-13	Bacteria	Proteobacteria	Gammaproteobacteria	Enterobacterales	Hafniaceae	Edwardsiella	piscicida
359407	16.3254	4.33636	5.07808e-16	Bacteria	Proteobacteria	Betaproteobacteria	Nitrosomonadales	Methylophilaceae	Methylotenera
2100764	572.829	4.32612	2.04717e-14	Bacteria	Proteobacteria	Gammaproteobacteria	Enterobacterales	Erwiniaceae	Mixta
34037	909.666	4.31656	5.63038e-20	Bacteria	Proteobacteria	Gammaproteobacteria	Enterobacterales	Yersiniaceae	Rahnella
2487064	233.773	4.30914	6.17274e-15	Bacteria	Bacteroidetes	Flavobacteriia	Flavobacteriales	Weeksellaceae	Chryseobacterium	sp. G0186
359	4274.65	4.3035	4.64853e-56	Bacteria	Proteobacteria	Alphaproteobacteria	Rhizobiales	Rhizobiaceae	Agrobacterium	rhizogenes
1903416	36.9241	4.30096	1.68535e-13	Bacteria	Proteobacteria	Gammaproteobacteria	Enterobacterales	Budviciaceae
1312072	113.438	4.29296	3.02135e-44	Bacteria	Bacteroidetes	Flavobacteriia	Flavobacteriales	Flavobacteriaceae	Polaribacter	sp. SA4-12
2686361	107.634	4.29175	1.37338e-48	Bacteria	Bacteroidetes	Flavobacteriia	Flavobacteriales	Flavobacteriaceae	Polaribacter	sp. L3A8
320324	153.688	4.28823	1.57717e-42	Bacteria	Bacteroidetes	Flavobacteriia	Flavobacteriales	Flavobacteriaceae	Formosa	agariphila
583	91.0942	4.28518	3.90947e-22	Bacteria	Proteobacteria	Gammaproteobacteria	Enterobacterales	Morganellaceae	Proteus
1336804	81.7801	4.28187	2.05918e-51	Bacteria	Bacteroidetes	Flavobacteriia	Flavobacteriales	Flavobacteriaceae	Polaribacter	sp. Hel1_33_78
2754694	53.4607	4.27945	1.4278e-32	Bacteria	Bacteroidetes	Flavobacteriia	Flavobacteriales	Weeksellaceae	Chryseobacterium	manosquense
29483	213.473	4.2792	2.99525e-26	Bacteria	Proteobacteria	Gammaproteobacteria	Enterobacterales	Yersiniaceae	Yersinia	aldovae
458197	66.7648	4.27131	2.11237e-09	Bacteria	Proteobacteria	Gammaproteobacteria	Enterobacterales	Yersiniaceae	Serratia	nematodiphila
1758196	38.4643	4.26766	1.7217e-11	Bacteria	Proteobacteria	Gammaproteobacteria	Enterobacterales	Yersiniaceae	Serratia	sp. SSNIH1
1850246	118.804	4.26629	1.4738e-36	Bacteria	Bacteroidetes	Flavobacteriia	Flavobacteriales	Flavobacteriaceae	Urechidicola	croceus
634	20.9477	4.266	5.00121e-10	Bacteria	Proteobacteria	Gammaproteobacteria	Enterobacterales	Yersiniaceae	Yersinia	bercovieri
171282	3.07093	4.26158	1.23421e-05	Bacteria	Tenericutes	Mollicutes	Mycoplasmatales	Mycoplasmataceae	Mycoplasmopsis	columboralis
1755811	39.8285	4.25392	5.34772e-16	Bacteria	Proteobacteria	Gammaproteobacteria	Vibrionales	Vibrionaceae	Paraphotobacterium	marinum
59732	1730.33	4.24868	4.17661e-13	Bacteria	Bacteroidetes	Flavobacteriia	Flavobacteriales	Weeksellaceae	Chryseobacterium
70348	112.125	4.2475	8.0398e-15	Bacteria	Proteobacteria	Gammaproteobacteria	Pseudomonadales	Moraxellaceae	Acinetobacter	dispersus
221065	5.28948	4.24313	5.22175e-10	Bacteria	Bacteroidetes	Flavobacteriia	Flavobacteriales	Flavobacteriaceae	Kordia
1639108	545.003	4.24265	5.19989e-16	Bacteria	Proteobacteria	Gammaproteobacteria	Enterobacterales	Yersiniaceae	Chania	multitudinisentens
2777983	514.102	4.23822	1.45229e-11	Bacteria	Firmicutes	Bacilli	Bacillales	Paenibacillaceae	Paenibacillus	sp. JNUCC-31
2562582	4103.71	4.22685	2.26865e-89	Bacteria	Proteobacteria	Alphaproteobacteria	Caulobacterales	Caulobacteraceae	Brevundimonas	sp. 'scallop'
2283160	255.63	4.22384	2.13655e-09	Bacteria	Firmicutes	Bacilli	Bacillales	Bacillaceae	Psychrobacillus	glaciei
1685010	332.64	4.22087	1.21312e-15	Bacteria	Bacteroidetes	Flavobacteriia	Flavobacteriales	Weeksellaceae	Chryseobacterium	glaciei
2714940	895.965	4.21325	4.09257e-27	Bacteria	Bacteroidetes	Sphingobacteriia	Sphingobacteriales	Sphingobacteriaceae	Pedobacter	sp. HDW13
1241982	141.657	4.20894	2.34349e-19	Bacteria	Bacteroidetes	Flavobacteriia	Flavobacteriales	Weeksellaceae	Chryseobacterium	nakagawai
587	242.944	4.20496	1.55768e-20	Bacteria	Proteobacteria	Gammaproteobacteria	Enterobacterales	Morganellaceae	Providencia	rettgeri
259	752.284	4.20047	7.50187e-32	Bacteria	Bacteroidetes	Sphingobacteriia	Sphingobacteriales	Sphingobacteriaceae	Sphingobacterium	thalpophilum
2708110	5.07351	4.18815	3.75959e-07	Bacteria	Bacteroidetes	Flavobacteriia	Flavobacteriales	Flavobacteriaceae	Mesoflavibacter	profundi
2715164	59.8179	4.18811	1.48185e-17	Bacteria	Proteobacteria	Gammaproteobacteria	Pseudomonadales	Moraxellaceae	Acinetobacter	shaoyimingii
1871111	71.9564	4.17336	6.17567e-18	Bacteria	Proteobacteria	Gammaproteobacteria	Pseudomonadales	Moraxellaceae	Acinetobacter	defluvii
49546	3763.88	4.17161	6.91067e-45	Bacteria	Bacteroidetes	Flavobacteriia	Flavobacteriales	Flavobacteriaceae
41276	3710.23	4.14868	1.071e-84	Bacteria	Proteobacteria	Alphaproteobacteria	Caulobacterales	Caulobacteraceae	Brevundimonas	vesicularis
878220	265.651	4.14567	4.57828e-20	Bacteria	Bacteroidetes	Flavobacteriia	Flavobacteriales	Weeksellaceae	Chryseobacterium	sp. StRB126
112234	223.508	4.14416	3.10619e-16	Bacteria	Bacteroidetes	Flavobacteriia	Flavobacteriales	Weeksellaceae	Chryseobacterium	joostei
2498113	172.107	4.14343	1.20708e-20	Bacteria	Proteobacteria	Gammaproteobacteria	Enterobacterales	Budviciaceae	Pragia	sp. CF-458
2686365	109.203	4.12924	9.53334e-33	Bacteria	Bacteroidetes	Flavobacteriia	Flavobacteriales	Flavobacteriaceae	Algibacter	sp. L1A34
702745	107.283	4.12132	3.54913e-36	Bacteria	Bacteroidetes	Flavobacteriia	Flavobacteriales	Flavobacteriaceae	Myroides	phaeus
29498	117.532	4.11938	3.54613e-17	Bacteria	Proteobacteria	Gammaproteobacteria	Vibrionales	Vibrionaceae	Vibrio	tubiashii
983544	91.4395	4.11542	9.15978e-37	Bacteria	Bacteroidetes	Flavobacteriia	Flavobacteriales	Flavobacteriaceae	Lacinutrix	sp. 5H-3-7-4
2686363	96.8699	4.11389	9.42356e-42	Bacteria	Bacteroidetes	Flavobacteriia	Flavobacteriales	Flavobacteriaceae	Formosa	sp. L2A11
1458355	1378.36	4.10582	7.87101e-17	Bacteria	Proteobacteria	Gammaproteobacteria	Enterobacterales	Erwiniaceae	Mixta	theicola
2303505	42.2484	4.10226	2.5812e-08	Bacteria	Firmicutes	Bacilli	Bacillales	Bacillaceae	Psychrobacillus	sp. AK 1817
2576841	342.751	4.09943	1.45593e-44	Bacteria	Proteobacteria	Gammaproteobacteria	Oceanospirillales	Halomonadaceae	Halomonas	sp. PA16-9
1888915	79.1691	4.09546	1.66881e-46	Bacteria	Bacteroidetes	Flavobacteriia	Flavobacteriales	Flavobacteriaceae	Polaribacter	haliotis
662548	47631.6	4.09444	3.38626e-28	Bacteria	Proteobacteria	Betaproteobacteria	Burkholderiales	Comamonadaceae	Variovorax	sp. RA8
256	115.881	4.09428	6.56785e-34	Bacteria	Bacteroidetes	Flavobacteriia	Flavobacteriales	Flavobacteriaceae	Myroides	odoratus
1850252	86.2171	4.08549	2.87983e-24	Bacteria	Bacteroidetes	Flavobacteriia	Flavobacteriales	Flavobacteriaceae	Tenacibaculum	todarodis
754423	90.1613	4.08164	4.77064e-39	Bacteria	Bacteroidetes	Flavobacteriia	Flavobacteriales	Flavobacteriaceae	Tenacibaculum	sp. SZ-18
1183401	27.6588	4.07739	4.62243e-14	Bacteria	Proteobacteria	Alphaproteobacteria	Rhizobiales	Rhizobiaceae	Agrobacterium	genomosp. 1
1245526	6390.15	4.07169	2.25097e-70	Bacteria	Proteobacteria	Gammaproteobacteria	Pseudomonadales	Pseudomonadaceae	Pseudomonas	guangdongensis
55208	259.234	4.06776	2.91618e-19	Bacteria	Proteobacteria	Gammaproteobacteria	Enterobacterales	Pectobacteriaceae	Pectobacterium	wasabiae
33060	285.722	4.05935	2.90064e-17	Bacteria	Proteobacteria	Gammaproteobacteria	Enterobacterales	Yersiniaceae	Yersinia	mollaretii
1827469	3893.62	4.05649	3.98367e-76	Bacteria	Proteobacteria	Alphaproteobacteria	Caulobacterales	Caulobacteraceae	Brevundimonas	sp. GW460-12-10-14-LB2
2058137	82.6219	4.05389	1.62096e-34	Bacteria	Bacteroidetes	Flavobacteriia	Flavobacteriales	Flavobacteriaceae	Polaribacter	sp. ALD11
2358479	62.0965	4.05188	3.60873e-36	Bacteria	Bacteroidetes	Flavobacteriia	Flavobacteriales	Flavobacteriaceae	Tenacibaculum	sp. DSM 106434
207745	39746.2	4.03796	5.38036e-29	Bacteria	Proteobacteria	Betaproteobacteria	Burkholderiales	Comamonadaceae	Variovorax	sp. WDL1
639310	63.7749	4.03702	7.12905e-39	Bacteria	Bacteroidetes	Flavobacteriia	Flavobacteriales	Flavobacteriaceae	Olleya	aquimaris
2267833	3954.22	4.03225	3.25573e-65	Bacteria	Proteobacteria	Alphaproteobacteria	Rhizobiales	Rhizobiaceae	Rhizobium	oryzihabitans
2004644	47.6473	4.02562	9.14675e-22	Bacteria	Proteobacteria	Gammaproteobacteria	Pseudomonadales	Moraxellaceae	Acinetobacter	sp. WCHA45
1699624	41.5854	4.01594	1.53546e-09	Bacteria	Proteobacteria	Gammaproteobacteria	Pseudomonadales	Moraxellaceae	Psychrobacter	sp. P11G5
108981	174.232	4.01139	1.26824e-19	Bacteria	Proteobacteria	Gammaproteobacteria	Pseudomonadales	Moraxellaceae	Acinetobacter	schindleri
28100	191.965	4.00914	6.7374e-28	Bacteria	Proteobacteria	Alphaproteobacteria	Rhizobiales	Phyllobacteriaceae	Phyllobacterium
339	13086.6	4.00744	2.57136e-47	Bacteria	Proteobacteria	Gammaproteobacteria	Xanthomonadales	Xanthomonadaceae	Xanthomonas	campestris
2478663	454.806	3.99569	1.26718e-12	Bacteria	Bacteroidetes	Flavobacteriia	Flavobacteriales	Weeksellaceae	Chryseobacterium	sp. 3008163
1183412	60.0915	3.99482	9.98913e-29	Bacteria	Proteobacteria	Alphaproteobacteria	Rhizobiales	Rhizobiaceae	Agrobacterium	deltaense
1971488	1.81385	3.99164	0.000231778	Bacteria	Proteobacteria	Gammaproteobacteria	Thiotrichales	Thiotrichaceae	Candidatus Nardonella	endosymbiont of Pachyrhynchus infernalis
598467	4.01676	3.98897	0.000163363	Bacteria	Proteobacteria	Gammaproteobacteria	Enterobacterales	Pectobacteriaceae	Brenneria	sp. EniD312
2579935	1155.27	3.9886	1.24129e-17	Bacteria	Proteobacteria	Gammaproteobacteria	Enterobacterales	Erwiniaceae	Izhakiella	sp. KSNA2
183417	46.6809	3.98011	4.2539e-21	Bacteria	Proteobacteria	Gammaproteobacteria	Enterobacterales	Morganellaceae	Proteus	hauseri
2004646	35.0588	3.97525	1.56131e-09	Bacteria	Proteobacteria	Gammaproteobacteria	Pseudomonadales	Moraxellaceae	Acinetobacter	sp. WCHA55
367190	115.426	3.9745	4.62238e-14	Bacteria	Proteobacteria	Gammaproteobacteria	Enterobacterales	Yersiniaceae	Yersinia	similis
2420306	466.505	3.96927	4.97477e-14	Bacteria	Proteobacteria	Gammaproteobacteria	Enterobacterales	Yersiniaceae	Serratia	sp. FDAARGOS_506
480520	32.3312	3.96915	1.53237e-21	Bacteria	Bacteroidetes	Flavobacteriia	Flavobacteriales	Flavobacteriaceae	Myroides	profundi
1241978	286.792	3.96676	8.1474e-16	Bacteria	Bacteroidetes	Flavobacteriia	Flavobacteriales	Weeksellaceae	Chryseobacterium	bernardetii
554	1125.07	3.9654	8.19474e-17	Bacteria	Proteobacteria	Gammaproteobacteria	Enterobacterales	Pectobacteriaceae	Pectobacterium	carotovorum
52959	56.7868	3.96021	2.41034e-25	Bacteria	Bacteroidetes	Flavobacteriia	Flavobacteriales	Flavobacteriaceae	Polaribacter
434009	33068.1	3.9595	8.46459e-30	Bacteria	Proteobacteria	Betaproteobacteria	Burkholderiales	Comamonadaceae	Variovorax	sp. PBL-H6
671990	394.883	3.95109	8.42871e-13	Bacteria	Proteobacteria	Gammaproteobacteria	Enterobacterales	Yersiniaceae	Serratia	sp. FGI94
1486034	70.5201	3.95057	2.87418e-28	Bacteria	Bacteroidetes	Flavobacteriia	Flavobacteriales	Flavobacteriaceae	Lacinutrix	venerupis
2675788	1.33755	3.94648	0.00041509	Bacteria	Proteobacteria	Gammaproteobacteria	Enterobacterales	Enterobacteriaceae	Shimwellia	Enterobacteriaceae endosymbiont of Donacia versicolorea
1116375	11.9372	3.94191	0.000768512	Bacteria	Proteobacteria	Gammaproteobacteria	Vibrionales	Vibrionaceae	Vibrio	sp. EJY3
46257	166.938	3.94019	5.50514e-23	Bacteria	Proteobacteria	Gammaproteobacteria	Pseudomonadales	Pseudomonadaceae	Pseudomonas	avellanae
1392877	9068.21	3.93501	8.66092e-70	Bacteria	Proteobacteria	Gammaproteobacteria	Pseudomonadales	Pseudomonadaceae	Pseudomonas	oryzae
104264	24.2929	3.93156	2.02151e-21	Bacteria	Bacteroidetes	Flavobacteriia	Flavobacteriales	Flavobacteriaceae	Cellulophaga
1608473	45.7366	3.92518	6.49652e-18	Bacteria	Proteobacteria	Gammaproteobacteria	Pseudomonadales	Moraxellaceae	Acinetobacter	sp. NCu2D-2
637	10.1539	3.91995	3.6544e-07	Bacteria	Proteobacteria	Gammaproteobacteria	Enterobacterales	Morganellaceae	Arsenophonus
2259622	1087.23	3.91259	1.17722e-58	Bacteria	Proteobacteria	Gammaproteobacteria	Xanthomonadales	Xanthomonadaceae	Xanthomonas	euroxanthea
2719911	16.2634	3.90531	2.63543e-14	Bacteria	Bacteroidetes	Flavobacteriia	Flavobacteriales	Flavobacteriaceae	Nonlabens	sp. SY33080
1529069	33.529	3.90432	3.3519e-26	Bacteria	Bacteroidetes	Flavobacteriia	Flavobacteriales	Flavobacteriaceae	Polaribacter	sp. BM10
516075	37.0374	3.90279	2.18294e-22	Bacteria	Proteobacteria	Gammaproteobacteria	Enterobacterales	Morganellaceae	Providencia	sneebia
61647	3790.09	3.90268	1.76028e-21	Bacteria	Proteobacteria	Gammaproteobacteria	Enterobacterales	Enterobacteriaceae	Pluralibacter	gergoviae
56454	5239.36	3.90233	1.31159e-51	Bacteria	Proteobacteria	Gammaproteobacteria	Xanthomonadales	Xanthomonadaceae	Xanthomonas	hortorum
1774273	102.853	3.8897	2.77479e-35	Bacteria	Bacteroidetes	Flavobacteriia	Flavobacteriales	Flavobacteriaceae	Polaribacter	vadi
2785056	4577.31	3.88935	1.93187e-24	Bacteria	Proteobacteria	Alphaproteobacteria	Rhizobiales	Rhizobiaceae	Rhizobium	sp. 007
651561	324.47	3.87694	2.18805e-12	Bacteria	Bacteroidetes	Flavobacteriia	Flavobacteriales	Weeksellaceae	Chryseobacterium	arthrosphaerae
1855336	80.122	3.87191	1.79106e-30	Bacteria	Bacteroidetes	Flavobacteriia	Flavobacteriales	Flavobacteriaceae	Polaribacter	sp. KT25b
1903410	368.105	3.87016	1.34107e-19	Bacteria	Proteobacteria	Gammaproteobacteria	Enterobacterales	Pectobacteriaceae
56448	3734.57	3.86735	5.06685e-51	Bacteria	Proteobacteria	Gammaproteobacteria	Xanthomonadales	Xanthomonadaceae	Xanthomonas	arboricola
568768	379.685	3.85881	4.22461e-17	Bacteria	Proteobacteria	Gammaproteobacteria	Enterobacterales	Pectobacteriaceae	Dickeya	poaceiphila
158850	71.7815	3.8323	3.15796e-21	Bacteria	Proteobacteria	Gammaproteobacteria	Enterobacterales	Morganellaceae	Providencia	rustigianii
1330546	28.1486	3.82841	4.03728e-10	Bacteria	Proteobacteria	Gammaproteobacteria	Enterobacterales	Enterobacteriaceae	Pluralibacter
2666127	24.7212	3.82647	5.06367e-08	Bacteria	Firmicutes	Bacilli	Bacillales	Bacillaceae	Bacillus	sp. N3536
343874	95.3553	3.82531	1.02985e-40	Bacteria	Bacteroidetes	Flavobacteriia	Flavobacteriales	Weeksellaceae	Empedobacter	falsenii
2741499	747.257	3.82454	1.78342e-21	Bacteria	Proteobacteria	Gammaproteobacteria	Enterobacterales	Yersiniaceae	Serratia	surfactantfaciens
434008	28809.4	3.82237	2.5167e-32	Bacteria	Proteobacteria	Betaproteobacteria	Burkholderiales	Comamonadaceae	Variovorax	sp. PBS-H4
754409	82.1412	3.82127	5.06547e-29	Bacteria	Bacteroidetes	Flavobacteriia	Flavobacteriales	Flavobacteriaceae	Winogradskyella	sp. PG-2
108980	59.3391	3.81397	1.21672e-22	Bacteria	Proteobacteria	Gammaproteobacteria	Pseudomonadales	Moraxellaceae	Acinetobacter	ursingii
56453	3238.74	3.81383	2.29192e-43	Bacteria	Proteobacteria	Gammaproteobacteria	Xanthomonadales	Xanthomonadaceae	Xanthomonas	cucurbitae
204042	1674.99	3.81229	1.92208e-23	Bacteria	Proteobacteria	Gammaproteobacteria	Enterobacterales	Pectobacteriaceae	Dickeya	zeae
545908	6.16043	3.80134	1.62524e-05	Bacteria	Proteobacteria	Gammaproteobacteria	Pseudomonadales	Pseudomonadaceae	Pseudomonas	sp. LM8
2108399	241.735	3.79881	1.71606e-19	Bacteria	Proteobacteria	Gammaproteobacteria	Enterobacterales	Pectobacteriaceae	Pectobacterium	punjabense
2697010	90.2706	3.78883	6.53598e-36	Bacteria	Bacteroidetes	Flavobacteriia	Flavobacteriales	Flavobacteriaceae	Winogradskyella	helgolandensis
1240483	4.83311	3.78782	1.98245e-07	Bacteria	Proteobacteria	Gammaproteobacteria	Orbales	Orbaceae
1581038	357.57	3.78537	1.6714e-06	Bacteria	Firmicutes	Bacilli	Bacillales	Bacillaceae	Bacillus	sp. FJAT-22090
1964448	1.84248	3.7831	0.000444678	Bacteria	Spirochaetes	Spirochaetia	Spirochaetales	Borreliaceae	Borreliella	Candidatus Borrelia tachyglossi
40214	101.686	3.7825	1.71704e-16	Bacteria	Proteobacteria	Gammaproteobacteria	Pseudomonadales	Moraxellaceae	Acinetobacter	johnsonii
2172103	104.843	3.78082	9.37746e-11	Bacteria	Proteobacteria	Gammaproteobacteria	Enterobacterales	Budviciaceae	Limnobaculum	parvum
2487065	292.784	3.77981	1.5892e-16	Bacteria	Bacteroidetes	Flavobacteriia	Flavobacteriales	Weeksellaceae	Chryseobacterium	sp. G0201
621	74.1672	3.77648	3.09647e-16	Bacteria	Proteobacteria	Gammaproteobacteria	Enterobacterales	Enterobacteriaceae	Shigella	boydii
1825976	8435.97	3.77412	9.80185e-40	Bacteria	Proteobacteria	Alphaproteobacteria	Rhizobiales	Rhizobiaceae	Neorhizobium	sp. NCHU2750
56460	3653.71	3.76689	2.48114e-46	Bacteria	Proteobacteria	Gammaproteobacteria	Xanthomonadales	Xanthomonadaceae	Xanthomonas	vesicatoria
762954	101.971	3.76071	7.64606e-28	Bacteria	Bacteroidetes	Flavobacteriia	Flavobacteriales	Flavobacteriaceae	Siansivirga	zeaxanthinifaciens
122277	1680.29	3.75923	2.46488e-32	Bacteria	Proteobacteria	Gammaproteobacteria	Enterobacterales	Pectobacteriaceae	Pectobacterium
1867715	39652.8	3.75914	3.95639e-39	Bacteria	Proteobacteria	Alphaproteobacteria	Rhizobiales	Bradyrhizobiaceae	Bosea	sp. Tri-49
1625	7.6899	3.75636	1.39781e-10	Bacteria	Firmicutes	Bacilli	Lactobacillales	Lactobacillaceae	Fructilactobacillus	Lactobacillus sanfranciscensis
84567	860.354	3.7552	4.12549e-13	Bacteria	Bacteroidetes	Sphingobacteriia	Sphingobacteriales	Sphingobacteriaceae	Pedobacter
1849031	26.2681	3.75501	9.43737e-07	Bacteria	Firmicutes	Bacilli	Bacillales	Alicyclobacillaceae	Exiguobacterium	sp. U13-1
59600	85.6523	3.74989	5.00403e-28	Bacteria	Bacteroidetes	Flavobacteriia	Flavobacteriales	Flavobacteriaceae	Cellulophaga	algicola
48664	2183.48	3.74375	5.23717e-45	Bacteria	Proteobacteria	Gammaproteobacteria	Xanthomonadales	Xanthomonadaceae	Xanthomonas	fragariae
582	806.339	3.74043	4.59398e-42	Bacteria	Proteobacteria	Gammaproteobacteria	Enterobacterales	Morganellaceae	Morganella	morganii
104268	54.9869	3.74024	3.60879e-22	Bacteria	Bacteroidetes	Flavobacteriia	Flavobacteriales	Flavobacteriaceae	Tenacibaculum	mesophilum
1218801	160.86	3.73653	2.96132e-45	Bacteria	Bacteroidetes	Flavobacteriia	Flavobacteriales	Flavobacteriaceae	Kordia	antarctica
2058174	3.55687	3.73609	0.000183216	Bacteria	Bacteroidetes	Flavobacteriia	Flavobacteriales	Flavobacteriaceae	Antarcticibacterium
28903	3.80828	3.7342	2.59029e-07	Bacteria	Tenericutes	Mollicutes	Mycoplasmatales	Mycoplasmataceae	Mycoplasma	bovis
979	105.888	3.73296	2.64253e-35	Bacteria	Bacteroidetes	Flavobacteriia	Flavobacteriales	Flavobacteriaceae	Cellulophaga	lytica
2058135	43.9201	3.73278	3.64185e-19	Bacteria	Bacteroidetes	Flavobacteriia	Flavobacteriales	Flavobacteriaceae	Olleya	sp. Bg11-27
2218628	159.66	3.73052	2.60236e-31	Bacteria	Proteobacteria	Gammaproteobacteria	Enterobacterales	Morganellaceae	Photorhabdus	laumondii
718192	48.5195	3.72359	5.80994e-22	Bacteria	Proteobacteria	Gammaproteobacteria	Alteromonadales	Colwelliaceae	Litorilituus	sediminis
313598	66.5419	3.72088	3.27863e-26	Bacteria	Bacteroidetes	Flavobacteriia	Flavobacteriales	Flavobacteriaceae	Polaribacter	sp. MED152
333965	76.8615	3.71633	1.11376e-12	Bacteria	Proteobacteria	Gammaproteobacteria	Enterobacterales	Morganellaceae	Providencia	vermicola
2728021	13469.4	3.71615	1.89319e-15	Bacteria	Proteobacteria	Betaproteobacteria	Burkholderiales	Oxalobacteraceae	Duganella	sp. AF9R3
56450	2152.45	3.71379	1.49876e-38	Bacteria	Proteobacteria	Gammaproteobacteria	Xanthomonadales	Xanthomonadaceae	Xanthomonas	cassavae
291112	92.51	3.71264	3.83723e-11	Bacteria	Proteobacteria	Gammaproteobacteria	Enterobacterales	Morganellaceae	Photorhabdus	asymbiotica
1985254	714.831	3.71232	4.76991e-47	Bacteria	Proteobacteria	Gammaproteobacteria	Xanthomonadales	Xanthomonadaceae	Xanthomonas	phaseoli
1721091	7984.19	3.71137	7.13087e-05	Bacteria	Bacteroidetes	Flavobacteriia	Flavobacteriales	Weeksellaceae	Chryseobacterium	sp. IHB B 17019
1879050	67.0439	3.70824	4.57643e-26	Bacteria	Proteobacteria	Gammaproteobacteria	Pseudomonadales	Moraxellaceae	Acinetobacter	wuhouensis
41202	890.926	3.70614	6.21246e-19	Bacteria	Proteobacteria	Gammaproteobacteria	Enterobacterales	Yersiniaceae	Ewingella	americana
1622118	80.9333	3.70244	1.28764e-33	Bacteria	Bacteroidetes	Flavobacteriia	Flavobacteriales	Flavobacteriaceae	Lutibacter	profundi
351671	208.47	3.70112	3.2097e-29	Bacteria	Proteobacteria	Gammaproteobacteria	Enterobacterales	Morganellaceae	Xenorhabdus	doucetiae
1836467	127.512	3.69962	6.30984e-34	Bacteria	Bacteroidetes	Flavobacteriia	Flavobacteriales	Flavobacteriaceae	Maribacter	sp. T28
2482728	413.329	3.69803	1.19757e-16	Bacteria	Bacteroidetes	Sphingobacteriia	Sphingobacteriales	Sphingobacteriaceae	Pedobacter	sp. G11
2762323	11283.2	3.69549	2.93003e-46	Bacteria	Proteobacteria	Betaproteobacteria	Burkholderiales	Comamonadaceae	Variovorax	sp. PAMC28562
2520507	87.0532	3.69069	1.23146e-11	Bacteria	Proteobacteria	Gammaproteobacteria	Alteromonadales	Shewanellaceae	Shewanella	maritima
150055	0.737036	3.68593	0.00853569	Bacteria	Firmicutes	Bacilli	Lactobacillales	Streptococcaceae	Streptococcus	lutetiensis
669041	77.4557	3.6839	2.40581e-27	Bacteria	Bacteroidetes	Flavobacteriia	Flavobacteriales	Flavobacteriaceae	Tenacibaculum	dicentrarchi
106592	28299.5	3.68137	3.1035e-19	Bacteria	Proteobacteria	Alphaproteobacteria	Rhizobiales	Rhizobiaceae	Ensifer	adhaerens
2027857	206.889	3.68132	1.73156e-30	Bacteria	Bacteroidetes	Flavobacteriia	Flavobacteriales	Flavobacteriaceae	Mariniflexile	sp. TRM1-10
1798225	69.9336	3.67645	1.30156e-43	Bacteria	Bacteroidetes	Flavobacteriia	Flavobacteriales	Flavobacteriaceae	Formosa	sp. Hel1_31_208
996801	97.0415	3.67328	4.64756e-46	Bacteria	Bacteroidetes	Flavobacteriia	Flavobacteriales	Flavobacteriaceae	Polaribacter	reichenbachii
398	5381.43	3.66804	5.58028e-31	Bacteria	Proteobacteria	Alphaproteobacteria	Rhizobiales	Rhizobiaceae	Rhizobium	tropici
56459	2418.38	3.64959	2.9456e-49	Bacteria	Proteobacteria	Gammaproteobacteria	Xanthomonadales	Xanthomonadaceae	Xanthomonas	vasicola
138072	77.575	3.64011	3.87745e-16	Bacteria	Proteobacteria	Gammaproteobacteria	Enterobacterales	Enterobacteriaceae	Candidatus Hamiltonella	defensa
216942	2.68754	3.6249	0.00012258	Bacteria	Tenericutes	Mollicutes	Entomoplasmatales	Spiroplasmataceae	Spiroplasma	litorale
1235990	29.8427	3.62424	1.88442e-10	Bacteria	Proteobacteria	Gammaproteobacteria	Enterobacterales	Erwiniaceae	Pantoea	Candidatus Pantoea carbekii
586	260.661	3.62283	2.62958e-17	Bacteria	Proteobacteria	Gammaproteobacteria	Enterobacterales	Morganellaceae	Providencia
62088	1.15472	3.61833	0.00166977	Bacteria	Spirochaetes	Spirochaetia	Spirochaetales	Borreliaceae	Borreliella	valaisiana
584609	95.8691	3.61625	3.41586e-43	Bacteria	Bacteroidetes	Flavobacteriia	Flavobacteriales	Flavobacteriaceae	Tenacibaculum	jejuense
456327	723.595	3.61141	1.42085e-31	Bacteria	Proteobacteria	Gammaproteobacteria	Xanthomonadales	Xanthomonadaceae	Xanthomonas	euvesicatoria
472834	7.66746	3.61097	5.80324e-10	Bacteria	Proteobacteria	Gammaproteobacteria	Enterobacterales	Enterobacteriaceae	Candidatus Purcelliella	pentastirinorum
159	14.5153	3.60562	7.93793e-13	Bacteria	Spirochaetes	Spirochaetia	Brachyspirales	Brachyspiraceae	Brachyspira	hyodysenteriae
1790137	95.7111	3.60422	4.28772e-40	Bacteria	Bacteroidetes	Flavobacteriia	Flavobacteriales	Flavobacteriaceae	Wenyingzhuangia	fucanilytica
1124835	328.81	3.60232	7.95238e-13	Bacteria	Bacteroidetes	Flavobacteriia	Flavobacteriales	Weeksellaceae	Chryseobacterium	carnipullorum
1938820	18.0485	3.59978	1.17604e-09	Bacteria	Proteobacteria	Gammaproteobacteria	Enterobacterales	Yersiniaceae	Serratia	sp. JKS000199
346	4676.52	3.59767	3.51182e-52	Bacteria	Proteobacteria	Gammaproteobacteria	Xanthomonadales	Xanthomonadaceae	Xanthomonas	citri
1449783	6.29102	3.58317	0.00657619	Bacteria	Proteobacteria	Gammaproteobacteria	Pseudomonadales	Pseudomonadaceae	Pseudomonas	sp. LM12
1646377	790.943	3.57815	1.73474e-17	Bacteria	Proteobacteria	Gammaproteobacteria	Enterobacterales	Yersiniaceae	Rouxiella	badensis
2594004	101.002	3.57299	2.43524e-27	Bacteria	Bacteroidetes	Flavobacteriia	Flavobacteriales	Flavobacteriaceae	Formosa	sediminum
2675783	2.32402	3.55453	0.000112108	Bacteria	Proteobacteria	Gammaproteobacteria	Enterobacterales	Enterobacteriaceae	Shimwellia	Enterobacteriaceae endosymbiont of Donacia semicuprea
2686366	90.7817	3.55437	1.6308e-27	Bacteria	Bacteroidetes	Flavobacteriia	Flavobacteriales	Flavobacteriaceae	Algibacter	sp. L3A6
43948	257.259	3.54563	3.64526e-24	Bacteria	Proteobacteria	Gammaproteobacteria	Aeromonadales	Aeromonadaceae	Tolumonas	auensis
200644	1249.79	3.54292	2.57466e-32	Bacteria	Bacteroidetes	Flavobacteriia	Flavobacteriales
1224749	31.1249	3.53884	4.5082e-06	Bacteria	Firmicutes	Bacilli	Bacillales	Alicyclobacillaceae	Exiguobacterium	sp. ZWU0009
28189	52.6203	3.53856	2.04659e-20	Bacteria	Bacteroidetes	Flavobacteriia	Flavobacteriales	Flavobacteriaceae	Capnocytophaga	cynodegmi
2057808	59.5769	3.53066	1.15767e-18	Bacteria	Bacteroidetes	Flavobacteriia	Flavobacteriales	Flavobacteriaceae	Lacinutrix	sp. Bg11-31
267890	6.8412	3.53045	2.04311e-09	Bacteria	Proteobacteria	Gammaproteobacteria	Alteromonadales	Shewanellaceae
204039	826.846	3.52854	2.34794e-12	Bacteria	Proteobacteria	Gammaproteobacteria	Enterobacterales	Pectobacteriaceae	Dickeya	dianthicola
382	89754.7	3.5197	4.2625e-20	Bacteria	Proteobacteria	Alphaproteobacteria	Rhizobiales	Rhizobiaceae	Sinorhizobium	meliloti
2487071	53.2549	3.51946	6.61459e-17	Bacteria	Bacteroidetes	Flavobacteriia	Flavobacteriales	Weeksellaceae	Chryseobacterium	sp. F5649
428411	4.00139	3.51438	1.41518e-05	Bacteria	Proteobacteria	Gammaproteobacteria	Enterobacterales	Enterobacteriaceae	Candidatus Riesia	pediculischaeffi
1221880	2.80876	3.51077	0.000293866	Bacteria	Firmicutes	Bacilli	Bacillales	Bacillaceae	Psychrobacillus
104267	40.7582	3.50881	8.28644e-22	Bacteria	Bacteroidetes	Flavobacteriia	Flavobacteriales	Flavobacteriaceae	Tenacibaculum
202956	19.5464	3.50701	2.72498e-09	Bacteria	Proteobacteria	Gammaproteobacteria	Pseudomonadales	Moraxellaceae	Acinetobacter	towneri
638	35.348	3.5058	1.10971e-14	Bacteria	Proteobacteria	Gammaproteobacteria	Enterobacterales	Morganellaceae	Arsenophonus	nasoniae
1662285	400.511	3.50204	9.11683e-26	Bacteria	Proteobacteria	Betaproteobacteria	Nitrosomonadales	Methylophilaceae	Methylophilus	sp. TWE2
32011	88.5326	3.50078	8.36565e-40	Bacteria	Proteobacteria	Betaproteobacteria	Nitrosomonadales	Methylophilaceae
74329	7525.43	3.50036	1.07387e-53	Bacteria	Proteobacteria	Alphaproteobacteria	Caulobacterales	Caulobacteraceae	Brevundimonas	mediterranea
1646498	51.2511	3.49832	2.58491e-16	Bacteria	Proteobacteria	Gammaproteobacteria	Pseudomonadales	Moraxellaceae	Acinetobacter	sp. TTH0-4
2048897	6419.43	3.49644	1.20829e-22	Bacteria	Proteobacteria	Alphaproteobacteria	Rhizobiales	Rhizobiaceae	Rhizobium	sp. NXC24
1795631	12683.7	3.49633	4.33255e-43	Bacteria	Proteobacteria	Betaproteobacteria	Burkholderiales	Comamonadaceae	Variovorax	sp. PAMC 28711
76831	111.647	3.4747	2.01716e-33	Bacteria	Bacteroidetes	Flavobacteriia	Flavobacteriales	Flavobacteriaceae	Myroides
82115	28764.6	3.46087	3.64876e-26	Bacteria	Proteobacteria	Alphaproteobacteria	Rhizobiales	Rhizobiaceae
1324352	278.159	3.45429	4.14878e-12	Bacteria	Bacteroidetes	Flavobacteriia	Flavobacteriales	Weeksellaceae	Chryseobacterium	gallinarum
2060726	7749.1	3.44464	2.16413e-26	Bacteria	Proteobacteria	Alphaproteobacteria	Rhizobiales	Rhizobiaceae	Neorhizobium	sp. SOG26
2736252	101.026	3.44442	2.44758e-35	Bacteria	Bacteroidetes	Flavobacteriia	Flavobacteriales	Flavobacteriaceae	Aquimarina	sp. TRL1
1382466	73.471	3.44236	2.02231e-31	Bacteria	Bacteroidetes	Flavobacteriia	Flavobacteriales	Flavobacteriaceae	Winogradskyella	sediminis
40577	102.681	3.43233	3.8455e-13	Bacteria	Proteobacteria	Gammaproteobacteria	Enterobacterales	Morganellaceae	Xenorhabdus	poinarii
2590777	520.014	3.42781	2.17053e-36	Bacteria	Proteobacteria	Alphaproteobacteria	Rhizobiales	Rhizobiaceae	Rhizobium	sp. NIBRBAC000502774
1936080	76.2383	3.4249	3.77149e-38	Bacteria	Bacteroidetes	Flavobacteriia	Flavobacteriales	Flavobacteriaceae	Winogradskyella	sp. J14-2
1553431	325.528	3.41945	3.8019e-09	Bacteria	Proteobacteria	Betaproteobacteria	Burkholderiales	Burkholderiaceae	Mycoavidus	cysteinexigens
1803846	111.46	3.41529	1.47329e-27	Bacteria	Bacteroidetes	Flavobacteriia	Flavobacteriales	Flavobacteriaceae	Flavivirga	eckloniae
1756149	29.5486	3.4148	9.35586e-15	Bacteria	Bacteroidetes	Flavobacteriia	Flavobacteriales	Weeksellaceae	Elizabethkingia	bruuniana
347	4359.31	3.41269	5.70927e-47	Bacteria	Proteobacteria	Gammaproteobacteria	Xanthomonadales	Xanthomonadaceae	Xanthomonas	oryzae
53413	1248.01	3.4118	1.26616e-41	Bacteria	Proteobacteria	Gammaproteobacteria	Xanthomonadales	Xanthomonadaceae	Xanthomonas	axonopodis
674	213.371	3.41086	5.31189e-17	Bacteria	Proteobacteria	Gammaproteobacteria	Vibrionales	Vibrionaceae	Vibrio	mimicus
225842	8.63837	3.40983	3.55508e-12	Bacteria	Bacteroidetes	Flavobacteriia	Flavobacteriales	Flavobacteriaceae	Formosa
558152	174.788	3.39615	5.59126e-12	Bacteria	Bacteroidetes	Flavobacteriia	Flavobacteriales	Weeksellaceae	Chryseobacterium	piperi
142	2.44522	3.37897	0.000400573	Bacteria	Spirochaetes	Spirochaetia	Spirochaetales	Borreliaceae	Borrelia	turicatae
2656761	13.8743	3.37681	4.81869e-21	Bacteria	Bacteroidetes	Flavobacteriia	Flavobacteriales	Weeksellaceae	Apibacter	sp. B2966
444051	69.8167	3.37505	1.69247e-23	Bacteria	Bacteroidetes	Flavobacteriia	Flavobacteriales	Flavobacteriaceae	Mesoflavibacter
1714860	85.0935	3.36875	3.32065e-24	Bacteria	Bacteroidetes	Flavobacteriia	Flavobacteriales	Flavobacteriaceae	Aquimarina	sp. BL5
1736674	72.9071	3.36849	1.83695e-34	Bacteria	Bacteroidetes	Flavobacteriia	Flavobacteriales	Flavobacteriaceae	Algibacter	alginicilyticus
351679	88.4387	3.36624	1.42959e-17	Bacteria	Proteobacteria	Gammaproteobacteria	Enterobacterales	Morganellaceae	Xenorhabdus	hominickii
401618	3.27694	3.36565	0.00120235	Bacteria	Proteobacteria	Gammaproteobacteria	Enterobacterales	Enterobacteriaceae	Candidatus Riesia
1381081	87.7834	3.34686	2.24306e-11	Bacteria	Proteobacteria	Gammaproteobacteria	Vibrionales	Vibrionaceae	Vibrio	panuliri
247	104.45	3.33888	1.37856e-25	Bacteria	Bacteroidetes	Flavobacteriia	Flavobacteriales	Weeksellaceae	Empedobacter	brevis
2744024	1.25384	3.33502	0.00476288	Bacteria	Proteobacteria	Gammaproteobacteria	Pasteurellales	Pasteurellaceae	Mannheimia	sp. 17CN0883
1241981	166.982	3.33113	1.30518e-13	Bacteria	Bacteroidetes	Flavobacteriia	Flavobacteriales	Weeksellaceae	Epilithonimonas	Chryseobacterium lactis
34062	275.051	3.32119	2.81387e-56	Bacteria	Proteobacteria	Gammaproteobacteria	Pseudomonadales	Moraxellaceae	Moraxella	osloensis
1028416	44.3506	3.31161	1.6435e-14	Bacteria	Proteobacteria	Gammaproteobacteria	Pseudomonadales	Moraxellaceae	Psychrobacter	sp. DAB_AL43B
333962	50.1071	3.30988	3.74225e-09	Bacteria	Proteobacteria	Gammaproteobacteria	Enterobacterales	Morganellaceae	Providencia	heimbachae
556	739.04	3.30918	7.2476e-18	Bacteria	Proteobacteria	Gammaproteobacteria	Enterobacterales	Pectobacteriaceae	Dickeya	chrysanthemi
754417	76.414	3.30694	9.03e-30	Bacteria	Bacteroidetes	Flavobacteriia	Flavobacteriales	Flavobacteriaceae	Winogradskyella	sp. PC-19
1756150	53.4367	3.30304	3.01133e-29	Bacteria	Bacteroidetes	Flavobacteriia	Flavobacteriales	Weeksellaceae	Elizabethkingia	ursingii
1628248	59.3724	3.30018	1.34526e-23	Bacteria	Bacteroidetes	Flavobacteriia	Flavobacteriales	Weeksellaceae	Empedobacter	stercoris
451876	3294.39	3.29819	5.86387e-33	Bacteria	Proteobacteria	Alphaproteobacteria	Rhizobiales	Rhizobiaceae	Rhizobium	rhizoryzae
1714849	87.1078	3.2972	1.14213e-29	Bacteria	Bacteroidetes	Flavobacteriia	Flavobacteriales	Flavobacteriaceae	Aquimarina	sp. AD10
1327635	32347.6	3.29567	1.15803e-22	Bacteria	Proteobacteria	Alphaproteobacteria	Sphingomonadales	Sphingomonadaceae	Sphingomonas	sp. Cra20
1532555	2081.49	3.28398	4.55541e-52	Bacteria	Proteobacteria	Alphaproteobacteria	Caulobacterales	Caulobacteraceae	Brevundimonas	sp. DS20
2028343	4771.34	3.28241	1.3152e-23	Bacteria	Proteobacteria	Alphaproteobacteria	Rhizobiales	Rhizobiaceae	Rhizobium	sp. 11515TR
85698	34165.5	3.28111	3.18784e-35	Bacteria	Proteobacteria	Betaproteobacteria	Burkholderiales	Alcaligenaceae	Achromobacter	xylosoxidans
348824	7263.34	3.28039	1.63983e-23	Bacteria	Proteobacteria	Alphaproteobacteria	Rhizobiales	Rhizobiaceae	Rhizobium	favelukesii
529	1311.76	3.27955	1.37268e-15	Bacteria	Proteobacteria	Alphaproteobacteria	Rhizobiales	Brucellaceae	Ochrobactrum	anthropi
128785	10193	3.27744	4.56086e-69	Bacteria	Proteobacteria	Gammaproteobacteria	Xanthomonadales	Xanthomonadaceae	Pseudoxanthomonas	mexicana
948519	237.264	3.27639	2.26368e-08	Bacteria	Proteobacteria	Gammaproteobacteria	Aeromonadales	Aeromonadaceae	Aeromonas	rivipollensis
2004650	32.0884	3.27278	5.87445e-08	Bacteria	Proteobacteria	Gammaproteobacteria	Pseudomonadales	Moraxellaceae	Acinetobacter	chinensis
247523	45.2391	3.27003	6.05749e-10	Bacteria	Proteobacteria	Gammaproteobacteria	Alteromonadales	Pseudoalteromonadaceae	Pseudoalteromonas	aliena
1896175	19.7612	3.26299	1.86975e-14	Bacteria	Bacteroidetes	Flavobacteriia	Flavobacteriales	Flavobacteriaceae	Polaribacter	sp. KT 15
351745	11.4481	3.26057	3.58514e-05	Bacteria	Proteobacteria	Gammaproteobacteria	Alteromonadales	Shewanellaceae	Shewanella	sp. W3-18-1
650377	1.37766	3.25255	0.00728008	Bacteria	Proteobacteria	Gammaproteobacteria	Salinisphaerales	Salinisphaeraceae	Salinisphaera	endosymbiont of Euscepes postfasciatus
1813451	2892.83	3.25048	1.09399e-34	Bacteria	Proteobacteria	Alphaproteobacteria	Rhizobiales	Rhizobiaceae	Rhizobium	sp. ADMK78
2560058	1754.79	3.2471	7.14877e-51	Bacteria	Proteobacteria	Alphaproteobacteria	Caulobacterales	Caulobacteraceae	Brevundimonas	sp. Bb-A
1082704	711.711	3.24373	5.55967e-16	Bacteria	Proteobacteria	Gammaproteobacteria	Enterobacterales	Pectobacteriaceae	Lonsdalea	britannica
2740405	3.98442	3.24146	1.08806e-06	Bacteria	Proteobacteria	Epsilonproteobacteria	Campylobacterales	Thiovulaceae	Sulfurimonas	Candidatus Sulfurimonas marisnigri
2172098	318.653	3.24015	1.16243e-26	Bacteria	Bacteroidetes	Flavobacteriia	Flavobacteriales	Flavobacteriaceae	Flavobacterium	pallidum
430451	185.004	3.23872	3.79272e-27	Bacteria	Proteobacteria	Alphaproteobacteria	Rhizobiales	Rhizobiaceae	Sinorhizobium	sp. M14
1761891	11.4023	3.23868	5.8298e-14	Bacteria	Proteobacteria	Gammaproteobacteria	Alteromonadales	Pseudoalteromonadaceae	Pseudoalteromonas	sp. 13-15
2490996	15.7374	3.23586	5.56944e-22	Bacteria	Proteobacteria	Gammaproteobacteria	Enterobacterales	Morganellaceae	Proteus	sp. GOKU
235559	19.0789	3.23439	1.73614e-08	Bacteria	Proteobacteria	Gammaproteobacteria	Enterobacterales	Morganellaceae	Arsenophonus	endosymbiont of Aleurodicus dispersus
1127744	11.5264	3.23412	2.10482e-07	Bacteria	Firmicutes	Bacilli	Bacillales	Bacillaceae	Bacillus	sp. JS
141451	228.613	3.2337	1.93591e-40	Bacteria	Proteobacteria	Gammaproteobacteria	Oceanospirillales	Oleiphilaceae	Oleiphilus	messinensis
65959	13.348	3.23127	1.52267e-07	Bacteria	Proteobacteria	Alphaproteobacteria	Rhodospirillales	Acetobacteraceae	Acetobacter	pomorum
497724	5.52534	3.22811	0.000359189	Bacteria	Proteobacteria	Epsilonproteobacteria	Campylobacterales	Campylobacteraceae	Campylobacter	subantarcticus
1714848	73.9757	3.22305	2.45314e-26	Bacteria	Bacteroidetes	Flavobacteriia	Flavobacteriales	Flavobacteriaceae	Aquimarina	sp. AD1
323284	209.672	3.22118	3.96324e-29	Bacteria	Proteobacteria	Betaproteobacteria	Burkholderiales	Alcaligenaceae	Alcaligenes	aquatilis
913109	5.02913	3.21168	3.60852e-08	Bacteria	Proteobacteria	Epsilonproteobacteria	Campylobacterales	Campylobacteraceae	Arcobacter	ellisii
2069432	88.0287	3.20754	4.05396e-35	Bacteria	Bacteroidetes	Flavobacteriia	Flavobacteriales	Flavobacteriaceae	Tamlana	sp. UJ94
1120045	5683.45	3.20742	1.14617e-21	Bacteria	Proteobacteria	Alphaproteobacteria	Rhizobiales	Rhizobiaceae	Rhizobium	grahamii
1881016	7601.52	3.20453	8.55755e-24	Bacteria	Proteobacteria	Betaproteobacteria	Burkholderiales	Alcaligenaceae	Achromobacter	sp. MFA1 R4
83618	407.528	3.20249	8.78037e-56	Bacteria	Proteobacteria	Gammaproteobacteria	Xanthomonadales	Xanthomonadaceae	Pseudoxanthomonas
401619	5.21346	3.20066	9.04958e-06	Bacteria	Proteobacteria	Gammaproteobacteria	Enterobacterales	Enterobacteriaceae	Candidatus Riesia	pediculicola
1055487	128.673	3.19931	1.27957e-29	Bacteria	Proteobacteria	Betaproteobacteria	Nitrosomonadales	Methylophilaceae	Methylotenera	versatilis
1141221	196.291	3.19639	2.22785e-11	Bacteria	Bacteroidetes	Flavobacteriia	Flavobacteriales	Weeksellaceae	Chryseobacterium	taihuense
55213	433.392	3.19354	9.29351e-34	Bacteria	Proteobacteria	Gammaproteobacteria	Enterobacterales	Pectobacteriaceae	Brenneria	rubrifaciens
2602769	486.14	3.19314	4.50912e-13	Bacteria	Bacteroidetes	Flavobacteriia	Flavobacteriales	Flavobacteriaceae	Flavobacterium	alkalisoli
1109412	738.675	3.19168	1.10239e-16	Bacteria	Proteobacteria	Gammaproteobacteria	Enterobacterales	Pectobacteriaceae	Brenneria	goodwinii
2282170	104.224	3.19116	1.57927e-16	Bacteria	Bacteroidetes	Flavobacteriia	Flavobacteriales	Flavobacteriaceae	Kordia	sp. SMS9
107401	63.3183	3.19063	8.31894e-24	Bacteria	Bacteroidetes	Flavobacteriia	Flavobacteriales	Flavobacteriaceae	Tenacibaculum	maritimum
380	36026.7	3.18735	3.80713e-12	Bacteria	Proteobacteria	Alphaproteobacteria	Rhizobiales	Rhizobiaceae	Sinorhizobium	fredii
1938607	25333	3.17925	1.16324e-21	Bacteria	Proteobacteria	Alphaproteobacteria	Sphingomonadales	Sphingomonadaceae	Sphingomonas	sp. LM7
1536775	94.6746	3.1724	1.61487e-08	Bacteria	Firmicutes	Bacilli	Bacillales	Paenibacillaceae	Paenibacillus	sp. FSL H7-0737
668	60.821	3.1701	2.53205e-15	Bacteria	Proteobacteria	Gammaproteobacteria	Vibrionales	Vibrionaceae	Aliivibrio	fischeri
1562974	2663.71	3.16794	2.13184e-17	Bacteria	Proteobacteria	Betaproteobacteria	Burkholderiales	Comamonadaceae	Comamonas	piscis
2733866	19.0234	3.1679	7.11315e-05	Bacteria	Proteobacteria	Gammaproteobacteria	Pseudomonadales	Moraxellaceae	Psychrobacter	sp. KCTC 72983
359408	165.585	3.16296	2.09431e-37	Bacteria	Proteobacteria	Betaproteobacteria	Nitrosomonadales	Methylophilaceae	Methylotenera	mobilis
128780	6206.04	3.1596	3.20529e-28	Bacteria	Proteobacteria	Gammaproteobacteria	Xanthomonadales	Xanthomonadaceae	Stenotrophomonas	acidaminiphila
2007306	7.96168	3.15236	7.73579e-08	Bacteria	Proteobacteria	Gammaproteobacteria	Thiotrichales	Francisellaceae	Francisella	adeliensis
2675790	2.03927	3.15195	0.000482019	Bacteria	Proteobacteria	Gammaproteobacteria	Enterobacterales	Enterobacteriaceae	Shimwellia	Enterobacteriaceae endosymbiont of Macroplea appendiculata
262324	8130.44	3.14552	1.93757e-25	Bacteria	Proteobacteria	Gammaproteobacteria	Xanthomonadales	Xanthomonadaceae	Lysobacter	gummosus
747	96.3587	3.14421	2.40496e-26	Bacteria	Proteobacteria	Gammaproteobacteria	Pasteurellales	Pasteurellaceae	Pasteurella	multocida
775	0.872971	3.14103	0.0228958	Bacteria	Proteobacteria	Alphaproteobacteria	Rickettsiales	Rickettsiaceae
1445505	350.545	3.13771	1.89057e-26	Bacteria	Proteobacteria	Gammaproteobacteria	Oceanospirillales	Saccharospirillaceae	Gynuella	sunshinyii
929813	1063.49	3.13607	2.92863e-14	Bacteria	Proteobacteria	Gammaproteobacteria	Enterobacterales	Yersiniaceae	Gibbsiella	quercinecans
434014	4936.59	3.12977	2.0247e-36	Bacteria	Proteobacteria	Betaproteobacteria	Burkholderiales	Comamonadaceae	Variovorax	sp. PBL-E5
1328	15.2588	3.1295	1.21623e-05	Bacteria	Firmicutes	Bacilli	Lactobacillales	Streptococcaceae	Streptococcus	anginosus
2675797	1.91986	3.12909	0.0012658	Bacteria	Proteobacteria	Gammaproteobacteria	Enterobacterales	Enterobacteriaceae	Phytobacter	Enterobacteriaceae endosymbiont of Plateumaris sericea
34064	10.203	3.12641	3.55144e-06	Bacteria	Proteobacteria	Gammaproteobacteria	Thiotrichales	Francisellaceae
2592345	181.384	3.12388	2.279e-08	Bacteria	Bacteroidetes	Sphingobacteriia	Sphingobacteriales	Sphingobacteriaceae	Olivibacter	sp. LS-1
2004647	31.2267	3.11538	4.18557e-12	Bacteria	Proteobacteria	Gammaproteobacteria	Pseudomonadales	Moraxellaceae	Acinetobacter	sp. WCHAc010052
2662362	31.9496	3.10952	3.42659e-13	Bacteria	Proteobacteria	Gammaproteobacteria	Pseudomonadales	Moraxellaceae	Acinetobacter	wanghuae
1737490	104.651	3.10806	1.48213e-13	Bacteria	Proteobacteria	Gammaproteobacteria	Cellvibrionales	Cellvibrionaceae	Agarilytica	rhodophyticola
204038	801.582	3.10264	2.89291e-15	Bacteria	Proteobacteria	Gammaproteobacteria	Enterobacterales	Pectobacteriaceae	Dickeya	dadantii
1987580	12.7884	3.10206	9.10799e-08	Bacteria	Proteobacteria	Gammaproteobacteria	Enterobacterales	Morganellaceae	Proteus	columbae
114186	12.3028	3.0998	1.23781e-11	Bacteria	Proteobacteria	Gammaproteobacteria	Oceanospirillales	Halomonadaceae	Candidatus Carsonella	ruddii
2545797	19.8705	3.0947	2.38546e-15	Bacteria	Proteobacteria	Gammaproteobacteria	Pseudomonadales	Moraxellaceae	Acinetobacter	sp. FDAARGOS_724
2594269	64.1884	3.09277	1.77151e-20	Bacteria	Bacteroidetes	Flavobacteriia	Flavobacteriales	Weeksellaceae	Chryseobacterium	sp. SNU WT5
2038776	86.6129	3.0881	1.90645e-24	Bacteria	Bacteroidetes	Flavobacteriia	Flavobacteriales	Weeksellaceae	Chryseobacterium	sp. 7-3A
2714926	23.0376	3.08662	1.88458e-25	Bacteria	Bacteroidetes	Bacteroidia	Bacteroidales	Dysgonomonadaceae	Dysgonomonas	sp. HDW5A
2015076	178.649	3.08583	1.61914e-13	Bacteria	Bacteroidetes	Flavobacteriia	Flavobacteriales	Weeksellaceae	Chryseobacterium	sp. T16E-39
2686362	64.4821	3.08389	1.17381e-16	Bacteria	Bacteroidetes	Flavobacteriia	Flavobacteriales	Flavobacteriaceae	Cellulophaga	sp. L1A9
487316	62.4833	3.08273	2.47407e-15	Bacteria	Proteobacteria	Gammaproteobacteria	Pseudomonadales	Moraxellaceae	Acinetobacter	soli
442694	135.417	3.08217	1.31441e-17	Bacteria	Proteobacteria	Gammaproteobacteria	Xanthomonadales	Xanthomonadaceae	Xanthomonas	perforans
1117645	149.429	3.08186	1.20951e-37	Bacteria	Bacteroidetes	Flavobacteriia	Flavobacteriales	Weeksellaceae	Elizabethkingia	anophelis
76594	92.5539	3.07911	3.57514e-20	Bacteria	Bacteroidetes	Flavobacteriia	Flavobacteriales	Flavobacteriaceae	Cellulophaga	baltica
2675796	1.02806	3.07373	0.00747855	Bacteria	Proteobacteria	Gammaproteobacteria	Enterobacterales	Enterobacteriaceae	Phytobacter	Enterobacteriaceae endosymbiont of Plateumaris rustica
1936081	78.7447	3.06967	8.58614e-25	Bacteria	Bacteroidetes	Flavobacteriia	Flavobacteriales	Flavobacteriaceae	Seonamhaeicola	sp. S2-3
28172	93.986	3.06831	6.54695e-16	Bacteria	Proteobacteria	Gammaproteobacteria	Vibrionales	Vibrionaceae	Vibrio	metschnikovii
1302411	2.70056	3.05743	0.000511026	Bacteria	Proteobacteria	Gammaproteobacteria	Enterobacterales	Enterobacteriaceae	Candidatus Annandia	adelgestsuga
216934	1.76812	3.05546	0.0286817	Bacteria	Tenericutes	Mollicutes	Entomoplasmatales	Spiroplasmataceae	Spiroplasma	corruscae
240521	3063.32	3.05265	1.6194e-28	Bacteria	Proteobacteria	Alphaproteobacteria	Rhizobiales	Rhizobiaceae	Rhizobium	daejeonense
1336796	73.0092	3.04903	6.16553e-19	Bacteria	Bacteroidetes	Flavobacteriia	Flavobacteriales	Flavobacteriaceae	Gillisia	sp. Hel1_33_143
398743	152.061	3.04303	7.2146e-24	Bacteria	Bacteroidetes	Flavobacteriia	Flavobacteriales	Flavobacteriaceae	Zunongwangia	profunda
134287	12.1482	3.04018	8.29574e-15	Bacteria	Proteobacteria	Gammaproteobacteria	Enterobacterales	Enterobacteriaceae	Candidatus Hamiltonella	secondary endosymbiont of Heteropsylla cubana
451	75.5431	3.03989	4.29487e-13	Bacteria	Proteobacteria	Gammaproteobacteria	Legionellales	Legionellaceae	Tatlockia	micdadei
379684	5871.46	3.03783	2.28523e-28	Bacteria	Proteobacteria	Alphaproteobacteria	Rhizobiales	Rhizobiaceae	Rhizobium	pseudoryzae
2010972	20209.7	3.03408	1.98772e-10	Bacteria	Proteobacteria	Alphaproteobacteria	Caulobacterales	Caulobacteraceae	Caulobacter	rhizosphaerae
1623	68.5203	3.02875	1.33066e-07	Bacteria	Firmicutes	Bacilli	Lactobacillales	Lactobacillaceae	Ligilactobacillus	ruminis
218144	13.2768	3.02748	7.3519e-18	Bacteria	Firmicutes	Bacilli	Lactobacillales	Enterococcaceae	Vagococcus	carniphilus
1784713	215.367	3.02744	4.83788e-12	Bacteria	Bacteroidetes	Flavobacteriia	Flavobacteriales	Flavobacteriaceae	Flavobacterium	arcticum
2049305	79.3264	3.02308	1.09916e-30	Bacteria	Bacteroidetes	Flavobacteriia	Flavobacteriales	Flavobacteriaceae	Changchengzhania	lutea
282217	5451.42	3.01494	4.7278e-35	Bacteria	Proteobacteria	Betaproteobacteria	Burkholderiales	Comamonadaceae	Variovorax	sp. SRS16
46239	1.31845	3.01372	0.0173046	Bacteria	Tenericutes	Mollicutes	Entomoplasmatales	Entomoplasmataceae	Mesoplasma
2686078	45.9656	3.00179	1.02956e-18	Bacteria	Bacteroidetes	Flavobacteriia	Flavobacteriales	Flavobacteriaceae	Winogradskyella	schleiferi
1449781	107.061	3.00111	6.47197e-15	Bacteria	Proteobacteria	Alphaproteobacteria	Rhizobiales	Brucellaceae	Ochrobactrum	sp. LM19
293958	3815	2.99129	1.33275e-25	Bacteria	Proteobacteria	Alphaproteobacteria	Rhizobiales	Rhizobiaceae	Rhizobium	lusitanum
45610	38.7644	2.98461	9.68094e-12	Bacteria	Proteobacteria	Gammaproteobacteria	Pseudomonadales	Moraxellaceae	Psychrobacter	urativorans
2789740	379.74	2.98415	3.32767e-19	Bacteria	Bacteroidetes	Sphingobacteriia	Sphingobacteriales	Sphingobacteriaceae	Pedobacter	sp. JBR3-12
2686077	123.361	2.98403	1.33335e-20	Bacteria	Bacteroidetes	Flavobacteriia	Flavobacteriales	Flavobacteriaceae	Winogradskyella	forsetii
283699	5.18501	2.98362	1.24882e-05	Bacteria	Proteobacteria	Gammaproteobacteria	Alteromonadales	Pseudoalteromonadaceae	Pseudoalteromonas	sp. Bsw20308
252356	62.1803	2.98121	2.25599e-25	Bacteria	Bacteroidetes	Flavobacteriia	Flavobacteriales	Flavobacteriaceae	Maribacter
1312183	5166.05	2.97971	2.95592e-19	Bacteria	Proteobacteria	Alphaproteobacteria	Rhizobiales	Rhizobiaceae	Rhizobium	jaguaris
366602	15141.6	2.97658	5.40863e-11	Bacteria	Proteobacteria	Alphaproteobacteria	Caulobacterales	Caulobacteraceae	Caulobacter	sp. K31
35789	1.53292	2.97178	0.0075365	Bacteria	Proteobacteria	Alphaproteobacteria	Rickettsiales	Rickettsiaceae	Rickettsia	helvetica
2603277	4281.97	2.95942	1.24472e-27	Bacteria	Proteobacteria	Alphaproteobacteria	Rhizobiales	Rhizobiaceae	Rhizobium	sp. WL3
43657	122.009	2.95475	1.43434e-13	Bacteria	Proteobacteria	Gammaproteobacteria	Alteromonadales	Pseudoalteromonadaceae	Pseudoalteromonas	luteoviolacea
217204	4558.72	2.95424	9.8434e-13	Bacteria	Proteobacteria	Betaproteobacteria	Burkholderiales	Alcaligenaceae	Achromobacter	insolitus
1486991	225.173	2.95217	1.58954e-08	Bacteria	Proteobacteria	Gammaproteobacteria	Enterobacterales	Pectobacteriaceae	Sodalis	Candidatus Sodalis pierantonius
641	76.2473	2.94469	1.10931e-25	Bacteria	Proteobacteria	Gammaproteobacteria	Vibrionales	Vibrionaceae
286104	30.9633	2.93875	1.33232e-15	Bacteria	Bacteroidetes	Flavobacteriia	Flavobacteriales	Flavobacteriaceae	Winogradskyella
40216	161.313	2.93477	5.09557e-06	Bacteria	Proteobacteria	Gammaproteobacteria	Pseudomonadales	Moraxellaceae	Acinetobacter	radioresistens
1589	125.21	2.93277	2.18931e-15	Bacteria	Firmicutes	Bacilli	Lactobacillales	Lactobacillaceae	Lactiplantibacillus	Lactobacillus pentosus
64897	1.81274	2.9307	0.00369111	Bacteria	Spirochaetes	Spirochaetia	Spirochaetales	Borreliaceae	Borreliella	bissettii
1034889	19235	2.92888	1.5707e-30	Bacteria	Proteobacteria	Betaproteobacteria	Burkholderiales	Comamonadaceae	Variovorax	sp. HW608
2060307	13.8935	2.92653	0.000702961	Bacteria	Firmicutes	Bacilli	Lactobacillales	Enterococcaceae	Enterococcus	sp. FDAARGOS_375
2697019	10.9446	2.92647	5.1895e-07	Bacteria	Proteobacteria	Gammaproteobacteria	Enterobacterales	Morganellaceae	Proteus	sp. ZN5
1778262	42.254	2.92103	1.1099e-09	Bacteria	Proteobacteria	Gammaproteobacteria	Enterobacterales	Enterobacteriaceae	Candidatus Doolittlea	endobia
2173169	28.2941	2.91924	2.57007e-20	Bacteria	Bacteroidetes	Flavobacteriia	Flavobacteriales	Flavobacteriaceae	Dokdonia	sp. Dokd-P16
38293	68.4207	2.91728	3.99789e-28	Bacteria	Proteobacteria	Gammaproteobacteria	Vibrionales	Vibrionaceae	Photobacterium	damselae
373	5885.13	2.91476	1.29816e-41	Bacteria	Proteobacteria	Alphaproteobacteria	Rhizobiales	Rhizobiaceae	Agrobacterium	vitis
1778263	23.0979	2.90709	3.16845e-08	Bacteria	Proteobacteria	Gammaproteobacteria	Enterobacterales	Enterobacteriaceae	Candidatus Hoaglandella	endobia
2058134	40.1757	2.90094	2.00291e-20	Bacteria	Bacteroidetes	Flavobacteriia	Flavobacteriales	Flavobacteriaceae	Nonlabens	sp. MB-3u-79
1571470	4116.32	2.90011	9.25839e-27	Bacteria	Proteobacteria	Alphaproteobacteria	Rhizobiales	Rhizobiaceae	Rhizobium	sp. ACO-34A
2563897	49.7666	2.88456	9.88314e-18	Bacteria	Proteobacteria	Gammaproteobacteria	Pseudomonadales	Moraxellaceae	Acinetobacter	sp. 10FS3-1
1518149	2.05087	2.87993	0.000554289	Bacteria	Proteobacteria	Gammaproteobacteria	Alteromonadales	Colwelliaceae	Thalassotalea
238	121.872	2.87868	2.44786e-27	Bacteria	Bacteroidetes	Flavobacteriia	Flavobacteriales	Weeksellaceae	Elizabethkingia	meningoseptica
2583851	45.9275	2.86492	3.26027e-15	Bacteria	Bacteroidetes	Flavobacteriia	Flavobacteriales	Weeksellaceae	Elizabethkingia	sp. JS20170427COW
197614	1.94203	2.86135	0.00367292	Bacteria	Firmicutes	Bacilli	Lactobacillales	Streptococcaceae	Streptococcus	pasteurianus
1929246	25.3161	2.86121	4.10229e-13	Bacteria	Proteobacteria	Gammaproteobacteria	Enterobacterales	Pectobacteriaceae	Sodalis	endosymbiont of Henestaris halophilus
459472	4396.28	2.86097	0.0103289	Bacteria	Firmicutes	Bacilli	Bacillales	Planococcaceae	Planomicrobium	glaciei
1600	10.0008	2.85989	0.00156201	Bacteria	Firmicutes	Bacilli	Lactobacillales	Lactobacillaceae	Lactobacillus	acetotolerans
110321	6543.16	2.85837	1.79851e-25	Bacteria	Proteobacteria	Alphaproteobacteria	Rhizobiales	Rhizobiaceae	Sinorhizobium	medicae
2126321	1644.09	2.85395	5.25408e-11	Bacteria	Proteobacteria	Gammaproteobacteria	Enterobacterales	Yersiniaceae	Nissabacter	sp. SGAir0207
189834	15.535	2.85199	3.89309e-14	Bacteria	Proteobacteria	Gammaproteobacteria	Pasteurellales	Pasteurellaceae	Actinobacillus	porcitonsillarum
626	45.4807	2.85006	3.08338e-08	Bacteria	Proteobacteria	Gammaproteobacteria	Enterobacterales	Morganellaceae	Xenorhabdus
2529032	57.8589	2.84914	4.61312e-15	Bacteria	Bacteroidetes	Flavobacteriia	Flavobacteriales	Flavobacteriaceae	Oceanihabitans	sp. IOP_32
1231049	18.2554	2.84711	8.07437e-11	Bacteria	Proteobacteria	Gammaproteobacteria	Enterobacterales	Morganellaceae	Arsenophonus	endosymbiont of Aphis craccivora
2575699	18.2766	2.84682	4.74758e-13	Bacteria	Bacteroidetes	Flavobacteriia	Flavobacteriales	Weeksellaceae	Elizabethkingia	sp. 2-6
1922217	120.465	2.84422	2.83791e-11	Bacteria	Proteobacteria	Gammaproteobacteria	Enterobacterales	Erwiniaceae	Erwinia	Candidatus Erwinia haradaeae
571256	559.043	2.84408	3.97522e-18	Bacteria	Proteobacteria	Alphaproteobacteria	Rhizobiales	Brucellaceae	Ochrobactrum	pituitosum
634113	6.72036	2.84207	8.94152e-10	Bacteria	Proteobacteria	Gammaproteobacteria	Enterobacterales	Morganellaceae	Arsenophonus	Candidatus Arsenophonus lipoptenae
2014742	6.1104	2.84149	0.000401463	Bacteria	Proteobacteria	Gammaproteobacteria	Vibrionales	Vibrionaceae	Vibrio	sp. 2521-89
45067	78.8949	2.82653	5.16386e-20	Bacteria	Proteobacteria	Gammaproteobacteria	Legionellales	Legionellaceae	Legionella	lansingensis
2026190	0.931238	2.82628	0.0224605	Bacteria	Firmicutes	Bacilli	Bacillales	Bacillaceae	Bacillus	mobilis
2051906	132.323	2.82264	2.06172e-07	Bacteria	Firmicutes	Bacilli	Bacillales	Alicyclobacillaceae	Exiguobacterium	sp. N4-1P
1336794	56.8682	2.82137	2.53935e-23	Bacteria	Bacteroidetes	Flavobacteriia	Flavobacteriales	Flavobacteriaceae	Formosa	sp. Hel1_33_131
879274	11853.8	2.81498	7.51758e-16	Bacteria	Proteobacteria	Alphaproteobacteria	Rhizobiales	Rhizobiaceae	Shinella	sp. HZN7
310575	779.771	2.81439	3.18844e-05	Bacteria	Proteobacteria	Betaproteobacteria	Burkholderiales	Alcaligenaceae	Advenella	kashmirensis
75658	13.5099	2.81369	5.78904e-06	Bacteria	Proteobacteria	Epsilonproteobacteria	Campylobacterales	Campylobacteraceae	Campylobacter	lanienae
1848904	49.1677	2.81188	1.34157e-13	Bacteria	Bacteroidetes	Flavobacteriia	Flavobacteriales	Flavobacteriaceae	Capnocytophaga	stomatis
216944	2.36978	2.80446	0.000482471	Bacteria	Tenericutes	Mollicutes	Entomoplasmatales	Spiroplasmataceae	Spiroplasma	sabaudiense
743722	113.156	2.79315	7.49534e-07	Bacteria	Bacteroidetes	Sphingobacteriia	Sphingobacteriales	Sphingobacteriaceae	Sphingobacterium	sp. 21
2764720	254.471	2.7907	1.07813e-42	Bacteria	Bacteroidetes	Sphingobacteriia	Sphingobacteriales	Sphingobacteriaceae	Olivibacter	sp. SDN3
1170699	86.6922	2.78369	5.10469e-34	Bacteria	Bacteroidetes	Flavobacteriia	Flavobacteriales	Flavobacteriaceae	Galbibacter	sp. BG1
2487072	27.8785	2.78324	1.39245e-21	Bacteria	Bacteroidetes	Flavobacteriia	Flavobacteriales	Weeksellaceae	Epilithonimonas	vandammei
222	17769.2	2.78157	3.95657e-13	Bacteria	Proteobacteria	Betaproteobacteria	Burkholderiales	Alcaligenaceae	Achromobacter
1778540	227.843	2.78126	2.18934e-11	Bacteria	Proteobacteria	Gammaproteobacteria	Enterobacterales	Pectobacteriaceae	Dickeya	fangzhongdai
712368	6.13267	2.78054	8.43351e-08	Bacteria	Fusobacteria	Fusobacteriia	Fusobacteriales	Leptotrichiaceae	Leptotrichia	sp. oral taxon 498
1283	37.0634	2.78019	1.07299e-19	Bacteria	Firmicutes	Bacilli	Bacillales	Staphylococcaceae	Staphylococcus	haemolyticus
413889	4.43135	2.77719	5.60849e-06	Bacteria	Firmicutes	Clostridia	Thermoanaerobacterales	Thermoanaerobacterales Family III. Incertae Sedis	Caldicellulosiruptor	kronotskyensis
80852	21.7699	2.77578	7.42431e-11	Bacteria	Proteobacteria	Gammaproteobacteria	Vibrionales	Vibrionaceae	Aliivibrio	wodanis
687	75.6053	2.77458	4.25666e-17	Bacteria	Proteobacteria	Gammaproteobacteria	Vibrionales	Vibrionaceae	Vibrio	gazogenes
29423	74.5179	2.76908	5.20338e-17	Bacteria	Proteobacteria	Gammaproteobacteria	Legionellales	Legionellaceae	Legionella	oakridgensis
47589	1.29548	2.76879	0.0123476	Bacteria	Proteobacteria	Alphaproteobacteria	Rickettsiales	Rickettsiaceae	Rickettsia	peacockii
1493872	334.77	2.76693	7.30846e-07	Bacteria	Bacteroidetes	Flavobacteriia	Flavobacteriales	Weeksellaceae	Chryseobacterium	shandongense
1521	20.2959	2.76559	5.14788e-06	Bacteria	Firmicutes	Clostridia	Clostridiales	Hungateiclostridiaceae	Ruminiclostridium	cellulolyticum
553239	62.9994	2.76534	1.84324e-12	Bacteria	Proteobacteria	Gammaproteobacteria	Vibrionales	Vibrionaceae	Vibrio	breoganii
51049	9.6791	2.764	2.25335e-05	Bacteria	Proteobacteria	Gammaproteobacteria	Pasteurellales	Pasteurellaceae	Actinobacillus	indolicus
1729720	115.901	2.75911	3.3688e-22	Bacteria	Bacteroidetes	Flavobacteriia	Flavobacteriales	Flavobacteriaceae	Salegentibacter	sp. T436
2656760	7.78925	2.75459	2.10812e-08	Bacteria	Bacteroidetes	Flavobacteriia	Flavobacteriales	Weeksellaceae	Apibacter	sp. B3706
279359	83.0033	2.7513	1.94865e-14	Bacteria	Bacteroidetes	Flavobacteriia	Flavobacteriales	Flavobacteriaceae	Gramella	echinicola
2303538	123.486	2.74707	1.44254e-14	Bacteria	Proteobacteria	Gammaproteobacteria	Alteromonadales	Alteromonadaceae	Salinimonas	sediminis
1125847	703.855	2.74661	3.16582e-22	Bacteria	Proteobacteria	Alphaproteobacteria	Rhizobiales	Rhizobiaceae	Rhizobium	sp. NT-26
237258	51.183	2.74647	7.98636e-17	Bacteria	Bacteroidetes	Flavobacteriia	Flavobacteriales	Weeksellaceae	Cloacibacterium	normanense
1353889	3089.23	2.74494	4.67386e-09	Bacteria	Proteobacteria	Betaproteobacteria	Burkholderiales	Alcaligenaceae	Achromobacter	pestifer
65123	2.16091	2.74444	0.00558633	Bacteria	Tenericutes	Mollicutes	Mycoplasmatales	Mycoplasmataceae	Mycoplasma	wenyonii
1564138	4.00108	2.74118	5.25728e-05	Bacteria	Proteobacteria	Epsilonproteobacteria	Campylobacterales	Campylobacteraceae	Aliarcobacter	faecis
2714927	21.3431	2.73816	3.59428e-15	Bacteria	Bacteroidetes	Bacteroidia	Bacteroidales	Dysgonomonadaceae	Dysgonomonas	sp. HDW5B
2715163	30.4617	2.73326	5.14879e-17	Bacteria	Proteobacteria	Gammaproteobacteria	Pseudomonadales	Moraxellaceae	Acinetobacter	lanii
731	28.3353	2.72937	1.368e-06	Bacteria	Proteobacteria	Gammaproteobacteria	Pasteurellales	Pasteurellaceae	Histophilus	somni
1808001	42.195	2.72357	4.6729e-09	Bacteria	Proteobacteria	Gammaproteobacteria	Pseudomonadales	Moraxellaceae	Acinetobacter	sp. LoGeW2-3
985002	1.84094	2.72133	0.0019938	Bacteria	Firmicutes	Bacilli	Bacillales	Staphylococcaceae	Staphylococcus	argenteus
851	28.7798	2.7201	1.12055e-30	Bacteria	Fusobacteria	Fusobacteriia	Fusobacteriales	Fusobacteriaceae	Fusobacterium	nucleatum
2742195	1.75353	2.71962	0.00628197	Bacteria	Tenericutes	Mollicutes	Mycoplasmatales	Mycoplasmataceae	Mycoplasma	sp. OR1901
230089	139.335	2.71882	1.8713e-11	Bacteria	Proteobacteria	Gammaproteobacteria	Enterobacterales	Morganellaceae	Photorhabdus	thracensis
2587862	69.7921	2.71763	8.11456e-11	Bacteria	Proteobacteria	Gammaproteobacteria	Vibrionales	Vibrionaceae	Vibrio	aquimaris
328515	44.7322	2.71609	1.02707e-12	Bacteria	Bacteroidetes	Flavobacteriia	Flavobacteriales	Flavobacteriaceae	Nonlabens	dokdonensis
217159	15.4946	2.71531	1.69316e-10	Bacteria	Firmicutes	Clostridia	Clostridiales	Clostridiaceae	Clostridium	carboxidivorans
55206	166.587	2.71484	1.86863e-06	Bacteria	Spirochaetes	Spirochaetia	Spirochaetales	Spirochaetaceae	Sediminispirochaeta	smaragdinae
1789224	37.3425	2.71469	2.27678e-09	Bacteria	Proteobacteria	Gammaproteobacteria	Pseudomonadales	Moraxellaceae	Acinetobacter	larvae
188932	331.042	2.71421	2.27663e-14	Bacteria	Bacteroidetes	Sphingobacteriia	Sphingobacteriales	Sphingobacteriaceae	Pedobacter	cryoconitis
326319	35.5337	2.70265	4.21515e-19	Bacteria	Bacteroidetes	Flavobacteriia	Flavobacteriales	Flavobacteriaceae	Dokdonia
349106	11.0383	2.70192	9.09639e-12	Bacteria	Proteobacteria	Gammaproteobacteria	Pseudomonadales	Moraxellaceae	Psychrobacter	sp. PRwf-1
69223	604.589	2.70081	1.84623e-14	Bacteria	Proteobacteria	Gammaproteobacteria	Enterobacterales	Pectobacteriaceae	Dickeya	paradisiaca
1505597	4.95786	2.69959	5.91901e-05	Bacteria	Proteobacteria	Gammaproteobacteria	Enterobacterales	Enterobacteriaceae	Candidatus Blochmannia	Blochmannia endosymbiont of Camponotus (Colobopsis) obliquus
51664	18.6797	2.69792	7.72903e-09	Bacteria	Firmicutes	Bacilli	Lactobacillales	Lactobacillaceae	Lactobacillus	dextrinicus
169679	14.7198	2.68349	1.01845e-14	Bacteria	Firmicutes	Clostridia	Clostridiales	Clostridiaceae	Clostridium	saccharobutylicum
2371	496.166	2.67913	2.74126e-39	Bacteria	Proteobacteria	Gammaproteobacteria	Xanthomonadales	Xanthomonadaceae	Xylella	fastidiosa
394935	172.235	2.6766	2.25467e-18	Bacteria	Proteobacteria	Betaproteobacteria	Neisseriales	Chromobacteriaceae	Chromobacterium	haemolyticum
2494375	97.7212	2.67254	2.36211e-25	Bacteria	Bacteroidetes	Flavobacteriia	Flavobacteriales	Flavobacteriaceae	Aequorivita	sp. H23M31
2762318	161.695	2.6696	4.95821e-20	Bacteria	Bacteroidetes	Flavobacteriia	Flavobacteriales	Weeksellaceae
198119	200.583	2.66558	4.46332e-06	Bacteria	Firmicutes	Bacilli	Bacillales	Paenibacillaceae	Paenibacillus	barcinonensis
216938	1.64842	2.66171	0.00314231	Bacteria	Tenericutes	Mollicutes	Entomoplasmatales	Spiroplasmataceae	Spiroplasma	helicoides
76832	15.5742	2.65979	2.40648e-10	Bacteria	Bacteroidetes	Flavobacteriia	Flavobacteriales	Flavobacteriaceae	Myroides	odoratimimus
194424	34.5259	2.65925	1.36497e-07	Bacteria	Proteobacteria	Epsilonproteobacteria	Campylobacterales	Campylobacteraceae	Sulfurospirillum	halorespirans
172045	47.6972	2.659	2.00566e-16	Bacteria	Bacteroidetes	Flavobacteriia	Flavobacteriales	Weeksellaceae	Elizabethkingia	miricola
2130	2.08297	2.65611	0.0121046	Bacteria	Tenericutes	Mollicutes	Mycoplasmatales	Mycoplasmataceae	Ureaplasma	urealyticum
204037	2011.89	2.65425	2.26049e-13	Bacteria	Proteobacteria	Gammaproteobacteria	Enterobacterales	Pectobacteriaceae	Dickeya
32033	37306.6	2.65407	1.22856e-32	Bacteria	Proteobacteria	Gammaproteobacteria	Xanthomonadales	Xanthomonadaceae
80866	1753.7	2.65138	1.45043e-11	Bacteria	Proteobacteria	Betaproteobacteria	Burkholderiales	Comamonadaceae	Delftia	acidovorans
1335061	1690.33	2.65109	9.33897e-31	Bacteria	Proteobacteria	Alphaproteobacteria	Rhizobiales	Rhizobiaceae	Rhizobium	flavum
1031542	2.96052	2.65082	0.005559	Bacteria	Proteobacteria	Epsilonproteobacteria	Campylobacterales	Campylobacteraceae	Campylobacter	volucris
2708539	14706	2.64755	1.18697e-07	Bacteria	Proteobacteria	Alphaproteobacteria	Caulobacterales	Caulobacteraceae	Caulobacter	sp. Ji-3-8
171285	1.59709	2.64455	0.00286269	Bacteria	Tenericutes	Mollicutes	Mycoplasmatales	Mycoplasmataceae	Mycoplasmopsis	glycophila
2718938	1546.96	2.64251	1.05123e-22	Bacteria	Proteobacteria	Alphaproteobacteria	Rhizobiales	Phyllobacteriaceae	Phyllobacterium	sp. 628
313603	66.9561	2.63883	7.01409e-17	Bacteria	Bacteroidetes	Flavobacteriia	Flavobacteriales	Flavobacteriaceae	Maribacter	sp. HTCC2170
571800	19.6739	2.63578	1.5126e-10	Bacteria	Proteobacteria	Gammaproteobacteria	Pseudomonadales	Moraxellaceae	Psychrobacter	sp. G
2661922	1.61075	2.63373	0.0275044	Bacteria	Proteobacteria	Gammaproteobacteria	Vibrionales	Vibrionaceae	Vibrio	sp. THAF191d
136098	577.965	2.63039	7.25412e-18	Bacteria	Proteobacteria	Alphaproteobacteria	Rhizobiales	Rhizobiaceae	Rhizobium	sp. TCK
266749	59.9618	2.6303	5.69e-12	Bacteria	Bacteroidetes	Flavobacteriia	Flavobacteriales	Weeksellaceae	Kaistella	Chryseobacterium jeonii
72557	56.8386	2.62908	3.74403e-16	Bacteria	Proteobacteria	Betaproteobacteria	Burkholderiales	Alcaligenaceae	Achromobacter	ruhlandii
636	538.824	2.62742	3.4496e-24	Bacteria	Proteobacteria	Gammaproteobacteria	Enterobacterales	Hafniaceae	Edwardsiella	tarda
2518343	3652.28	2.62531	3.74881e-23	Bacteria	Proteobacteria	Betaproteobacteria	Burkholderiales	Comamonadaceae	Acidovorax	sp. JMULE5
2588534	188.692	2.62234	3.29375e-26	Bacteria	Proteobacteria	Betaproteobacteria	Nitrosomonadales	Methylophilaceae	Methylophilus	medardicus
1920191	359.998	2.61702	3.07959e-09	Bacteria	Proteobacteria	Betaproteobacteria	Burkholderiales	Comamonadaceae	Delftia	sp. HK171
1945657	9.0363	2.61697	4.14982e-05	Bacteria	Bacteroidetes	Flavobacteriia	Flavobacteriales	Flavobacteriaceae	Capnocytophaga	sp. H2931
2545799	22.8581	2.61262	4.72042e-16	Bacteria	Bacteroidetes	Flavobacteriia	Flavobacteriales	Flavobacteriaceae	Capnocytophaga	sp. FDAARGOS_737
449	32.4667	2.60942	3.0261e-11	Bacteria	Proteobacteria	Gammaproteobacteria	Legionellales	Legionellaceae	Legionella	hackeliae
32002	7194.53	2.59905	4.29319e-09	Bacteria	Proteobacteria	Betaproteobacteria	Burkholderiales	Alcaligenaceae	Achromobacter	denitrificans
371142	102.979	2.59847	1.08307e-20	Bacteria	Bacteroidetes	Sphingobacteriia	Sphingobacteriales	Sphingobacteriaceae	Sphingobacterium	daejeonense
308865	124.356	2.59178	5.083e-26	Bacteria	Bacteroidetes	Flavobacteriia	Flavobacteriales	Weeksellaceae	Elizabethkingia
1878942	57.3027	2.59107	2.06592e-13	Bacteria	Proteobacteria	Gammaproteobacteria	Enterobacterales	Yersiniaceae	Candidatus Fukatsuia	symbiotica
1407071	31.7886	2.59089	5.50142e-22	Bacteria	Proteobacteria	Gammaproteobacteria	Pseudomonadales	Moraxellaceae	Acinetobacter	sp. TGL-Y2
2662364	95.9663	2.58486	2.76597e-35	Bacteria	Bacteroidetes	Sphingobacteriia	Sphingobacteriales	Sphingobacteriaceae	Sphingobacterium	sp. dk4302
2583375	5.92357	2.5843	0.00133911	Bacteria	Proteobacteria	Gammaproteobacteria	Alteromonadales	Pseudoalteromonadaceae	Pseudoalteromonas	sp. 16-SW-7
1435607	1626.08	2.58272	3.7262e-20	Bacteria	Proteobacteria	Alphaproteobacteria	Rhizobiales	Rhizobiaceae	Rhizobium	sp. Khangiran2
2136182	37.3736	2.5728	5.84672e-09	Bacteria	Proteobacteria	Gammaproteobacteria	Pseudomonadales	Moraxellaceae	Acinetobacter	cumulans
1250205	82.264	2.56986	4.89379e-20	Bacteria	Bacteroidetes	Flavobacteriia	Flavobacteriales	Flavobacteriaceae	Gramella	sp. MAR_2010_147
2719912	92.9535	2.5687	1.15042e-22	Bacteria	Bacteroidetes	Flavobacteriia	Flavobacteriales	Flavobacteriaceae	Leeuwenhoekiella	sp. ZYFB001
2726427	199.76	2.56763	5.25793e-37	Bacteria	Proteobacteria	Alphaproteobacteria	Rhizobiales	Brucellaceae	Ochrobactrum	sp. MT180101
2547600	80.8852	2.5609	3.14575e-18	Bacteria	Bacteroidetes	Flavobacteriia	Flavobacteriales	Weeksellaceae	Chryseobacterium	sp. NBC 122
101385	90.7841	2.56041	1.17343e-17	Bacteria	Bacteroidetes	Flavobacteriia	Flavobacteriales	Flavobacteriaceae	Aequorivita	sublithincola
2713414	64.1035	2.56006	3.07336e-14	Bacteria	Bacteroidetes	Flavobacteriia	Flavobacteriales	Weeksellaceae	Chryseobacterium	sp. POL2
675	42.5941	2.54713	7.70122e-11	Bacteria	Proteobacteria	Gammaproteobacteria	Vibrionales	Vibrionaceae	Vibrio	cincinnatiensis
1636608	25.2581	2.54558	1.98408e-05	Bacteria	Proteobacteria	Gammaproteobacteria	Aeromonadales	Aeromonadaceae	Aeromonas	sp. ASNIH3
411153	83.9645	2.54332	9.4967e-17	Bacteria	Bacteroidetes	Flavobacteriia	Flavobacteriales	Flavobacteriaceae	Gramella	forsetii
68	11195.4	2.5413	8.10457e-15	Bacteria	Proteobacteria	Gammaproteobacteria	Xanthomonadales	Xanthomonadaceae	Lysobacter
2211106	68.2846	2.54004	6.55247e-11	Bacteria	Proteobacteria	Gammaproteobacteria	Thiotrichales	Piscirickettsiaceae	Thiomicrorhabdus	aquaedulcis
703	318.381	2.53966	5.83299e-14	Bacteria	Proteobacteria	Gammaproteobacteria	Enterobacterales	Budviciaceae	Plesiomonas	shigelloides
2037915	26.8074	2.53946	3.49987e-09	Bacteria	Proteobacteria	Gammaproteobacteria	Enterobacterales	Pectobacteriaceae	Dickeya	sp. Secpp 1600
143223	93.7424	2.53774	7.63766e-15	Bacteria	Bacteroidetes	Flavobacteriia	Flavobacteriales	Flavobacteriaceae	Salegentibacter	salegens
313590	16.0975	2.53137	1.05197e-12	Bacteria	Bacteroidetes	Flavobacteriia	Flavobacteriales	Flavobacteriaceae	Dokdonia	sp. MED134
1504981	347.26	2.52662	1.59618e-14	Bacteria	Proteobacteria	Gammaproteobacteria	Oceanospirillales	Halomonadaceae	Halomonas	sp. KO116
1644130	21.1547	2.52423	1.11303e-14	Bacteria	Bacteroidetes	Flavobacteriia	Flavobacteriales	Flavobacteriaceae	Maribacter	sp. 1_2014MBL_MicDiv
2498451	97.2168	2.52421	2.13913e-33	Bacteria	Proteobacteria	Gammaproteobacteria	Chromatiales	Chromatiaceae	Rheinheimera	sp. LHK132
452	183.338	2.52021	1.49262e-21	Bacteria	Proteobacteria	Gammaproteobacteria	Legionellales	Legionellaceae	Legionella	spiritensis
2005262	7.50465	2.51952	1.15621e-07	Bacteria	Proteobacteria	Gammaproteobacteria	Legionellales	Legionellaceae	Legionella	endosymbiont of Polyplax serrata
59734	13.1553	2.51493	1.67119e-09	Bacteria	Bacteroidetes	Flavobacteriia	Flavobacteriales	Weeksellaceae	Empedobacter
290425	24.562	2.51092	5.2763e-05	Bacteria	Proteobacteria	Betaproteobacteria	Burkholderiales	Alcaligenaceae	Advenella
415229	3263.9	2.50842	1.14109e-60	Bacteria	Proteobacteria	Gammaproteobacteria	Xanthomonadales	Xanthomonadaceae	Pseudoxanthomonas	spadix
83771	26.2987	2.50708	1.87069e-22	Bacteria	Proteobacteria	Gammaproteobacteria	Aeromonadales	Succinivibrionaceae	Succinivibrio	dextrinosolvens
2423	3.0382	2.50608	0.000212435	Bacteria	Thermotogae	Thermotogae	Thermotogales	Fervidobacteriaceae	Fervidobacterium	islandicum
326320	12.7615	2.5052	5.7854e-11	Bacteria	Bacteroidetes	Flavobacteriia	Flavobacteriales	Flavobacteriaceae	Dokdonia	donghaensis
484770	39.3739	2.5031	1.89294e-06	Bacteria	Firmicutes	Negativicutes	Selenomonadales	Sporomusaceae	Pelosinus	sp. UFO1
109472	9.06744	2.50151	2.25265e-10	Bacteria	Proteobacteria	Gammaproteobacteria	Pasteurellales	Pasteurellaceae	Bisgaardia	hudsonensis
51365	1.56478	2.50082	0.00459133	Bacteria	Tenericutes	Mollicutes	Mycoplasmatales	Mycoplasmataceae	Mycoplasma	yeatsii
2608253	43.8821	2.49477	2.80175e-20	Bacteria	Bacteroidetes	Flavobacteriia	Flavobacteriales	Flavobacteriaceae	Nonlabens	sp. Ci31
1978467	2.76285	2.494	0.00194136	Bacteria	Proteobacteria	Gammaproteobacteria	Pseudomonadales	Pseudomonadaceae	Pseudomonas	sp. AK6U
2162713	274.517	2.4886	1.28185e-23	Bacteria	Bacteroidetes	Flavobacteriia	Flavobacteriales	Flavobacteriaceae	Flavobacterium	magnum
313588	60.5308	2.48787	7.36494e-15	Bacteria	Bacteroidetes	Flavobacteriia	Flavobacteriales	Flavobacteriaceae	Croceibacter	atlanticus
2724619	87.8897	2.48406	1.18935e-12	Bacteria	Bacteroidetes	Flavobacteriia	Flavobacteriales	Weeksellaceae	Chryseobacterium	sp. NEB161
2294119	320.367	2.48378	9.00257e-11	Bacteria	Bacteroidetes	Flavobacteriia	Flavobacteriales	Flavobacteriaceae	Flavobacterium	sp. CJ74
185008	19.6801	2.47465	2.48859e-06	Bacteria	Firmicutes	Clostridia	Clostridiales	Lachnospiraceae	Butyrivibrio	hungatei
877500	7.16624	2.47429	1.09985e-07	Bacteria	Proteobacteria	Epsilonproteobacteria	Campylobacterales	Campylobacteraceae	Arcobacter	anaerophilus
1054033	9.66298	2.47083	3.55195e-08	Bacteria	Proteobacteria	Epsilonproteobacteria	Campylobacterales	Campylobacteraceae	Arcobacter	venerupis
1696072	2719.44	2.46516	6.23312e-06	Bacteria	Actinobacteria	Actinobacteria	Micrococcales	Microbacteriaceae	Microbacterium	sp. CGR1
1916917	2816.9	2.46293	1.35856e-05	Bacteria	Actinobacteria	Actinobacteria	Micrococcales	Microbacteriaceae	Microbacterium	sp. 1.5R
67780	271.343	2.46069	1.92722e-10	Bacteria	Proteobacteria	Gammaproteobacteria	Enterobacterales	Hafniaceae	Edwardsiella	ictaluri
353	3232.23	2.46009	1.65014e-21	Bacteria	Proteobacteria	Gammaproteobacteria	Pseudomonadales	Pseudomonadaceae	Azotobacter	chroococcum
1536770	59.9796	2.46007	4.54914e-06	Bacteria	Firmicutes	Bacilli	Bacillales	Paenibacillaceae	Paenibacillus	sp. FSL R5-0345
383750	60.37	2.45764	7.09579e-16	Bacteria	Proteobacteria	Gammaproteobacteria	Oceanospirillales	Oceanospirillaceae	Marinomonas	arctica
2582830	1.657	2.45458	0.0149067	Bacteria	Firmicutes	Bacilli	Lactobacillales	Enterococcaceae	Enterococcus	sp. M190262
60481	26.2353	2.44226	6.36333e-11	Bacteria	Proteobacteria	Gammaproteobacteria	Alteromonadales	Shewanellaceae	Shewanella	sp. MR-7
158841	212.727	2.44111	7.60932e-12	Bacteria	Proteobacteria	Gammaproteobacteria	Enterobacterales	Budviciaceae	Leminorella	richardii
2213226	24.8227	2.4369	2.60506e-16	Bacteria	Proteobacteria	Gammaproteobacteria	Pseudomonadales	Pseudomonadaceae	Entomomonas	moraniae
29555	4.03774	2.43524	3.83985e-05	Bacteria	Tenericutes	Mollicutes	Mycoplasmatales	Mycoplasmataceae	Mycoplasma	canis
2478662	2425.71	2.42857	5.28974e-28	Bacteria	Proteobacteria	Betaproteobacteria	Burkholderiales	Comamonadaceae	Acidovorax	sp. 1608163
732	63.7806	2.4203	8.83637e-08	Bacteria	Proteobacteria	Gammaproteobacteria	Pasteurellales	Pasteurellaceae	Aggregatibacter	aphrophilus
2725684	7.11895	2.41413	3.40155e-07	Bacteria	Proteobacteria	Gammaproteobacteria	Pseudomonadales	Moraxellaceae	Acinetobacter	sp. NEB149
2587865	42.5896	2.41023	4.0771e-14	Bacteria	Proteobacteria	Gammaproteobacteria	Vibrionales	Vibrionaceae	Vibrio	sp. THAF190c
1336795	42.4165	2.40955	1.55553e-14	Bacteria	Bacteroidetes	Flavobacteriia	Flavobacteriales	Flavobacteriaceae	Formosa	sp. Hel3_A1_48
1740262	53.8183	2.40378	1.15115e-14	Bacteria	Proteobacteria	Gammaproteobacteria	Alteromonadales	Alteromonadaceae	Catenovulum	sediminis
1054034	6.92421	2.40333	1.49366e-05	Bacteria	Proteobacteria	Epsilonproteobacteria	Campylobacterales	Campylobacteraceae	Arcobacter	cloacae
1945512	280.547	2.39839	2.76332e-19	Bacteria	Proteobacteria	Gammaproteobacteria	Cellvibrionales	Cellvibrionaceae	Cellvibrio	sp. PSBB023
2320140	6.07531	2.39344	2.53785e-06	Bacteria	Proteobacteria	Epsilonproteobacteria	Campylobacterales	Campylobacteraceae	Arcobacter	peruensis
191579	72.9299	2.39289	3.9874e-24	Bacteria	Bacteroidetes	Flavobacteriia	Flavobacteriales	Crocinitomicaceae	Fluviicola	taffensis
2500547	40.3906	2.39122	3.16922e-18	Bacteria	Bacteroidetes	Flavobacteriia	Flavobacteriales	Weeksellaceae	Apibacter	raozihei
1849015	15.0748	2.39048	6.08425e-08	Bacteria	Proteobacteria	Epsilonproteobacteria	Campylobacterales	Campylobacteraceae	Pseudoarcobacter	acticola
861	16.7513	2.38987	5.54769e-09	Bacteria	Fusobacteria	Fusobacteriia	Fusobacteriales	Fusobacteriaceae	Fusobacterium	ulcerans
1736675	12949.2	2.38675	7.32753e-14	Bacteria	Proteobacteria	Alphaproteobacteria	Rhizobiales	Hyphomicrobiaceae	Devosia	sp. A16
400668	54.8174	2.38376	1.47207e-11	Bacteria	Proteobacteria	Gammaproteobacteria	Oceanospirillales	Oceanospirillaceae	Marinomonas	sp. MWYL1
1010	110.549	2.38034	5.95931e-38	Bacteria	Bacteroidetes	Sphingobacteriia	Sphingobacteriales	Sphingobacteriaceae	Sphingobacterium	mizutaii
1727164	263.541	2.37977	1.49909e-08	Bacteria	Bacteroidetes	Sphingobacteriia	Sphingobacteriales	Sphingobacteriaceae	Pedobacter	sp. PACM 27299
2664893	680.664	2.3758	1.41652e-40	Bacteria	Proteobacteria	Alphaproteobacteria	Rhizobiales	Rhizobiaceae	Agrobacterium	sp. MA01
2098	6.33392	2.37343	2.15501e-05	Bacteria	Tenericutes	Mollicutes	Mycoplasmatales	Mycoplasmataceae	Mycoplasma	hominis
190895	41.7505	2.37316	3.75616e-08	Bacteria	Proteobacteria	Gammaproteobacteria	Vibrionales	Vibrionaceae	Vibrio	rotiferianus
74109	39.056	2.36745	6.08527e-10	Bacteria	Proteobacteria	Gammaproteobacteria	Vibrionales	Vibrionaceae	Photobacterium	profundum
1014	34.3314	2.36537	5.19771e-09	Bacteria	Bacteroidetes	Flavobacteriia	Flavobacteriales	Weeksellaceae	Weeksella	virosa
1636603	13.7675	2.36522	2.64664e-07	Bacteria	Proteobacteria	Gammaproteobacteria	Pseudomonadales	Moraxellaceae	Acinetobacter	sp. ACNIH1
93064	10469.3	2.36483	9.79502e-17	Bacteria	Proteobacteria	Alphaproteobacteria	Sphingomonadales	Sphingomonadaceae	Sphingomonas	koreensis
666	193.533	2.36366	1.27884e-14	Bacteria	Proteobacteria	Gammaproteobacteria	Vibrionales	Vibrionaceae	Vibrio	cholerae
750	26.4422	2.35626	2.49242e-07	Bacteria	Proteobacteria	Gammaproteobacteria	Pasteurellales	Pasteurellaceae	Gallibacterium	anatis
358220	2978.09	2.35552	6.95758e-19	Bacteria	Proteobacteria	Betaproteobacteria	Burkholderiales	Comamonadaceae	Acidovorax	sp. KKS102
1650654	4.72544	2.35528	0.000176347	Bacteria	Proteobacteria	Gammaproteobacteria	Enterobacterales	Hafniaceae	Edwardsiella	sp. LADL05-105
36855	1.6782	2.34843	0.00912339	Bacteria	Proteobacteria	Alphaproteobacteria	Rhizobiales	Brucellaceae	Brucella	canis
437897	7.3427	2.34786	2.0603e-06	Bacteria	Firmicutes	Negativicutes	Selenomonadales	Selenomonadaceae	Megamonas	funiformis
1074311	33.6917	2.34613	2.50146e-08	Bacteria	Proteobacteria	Gammaproteobacteria	Vibrionales	Vibrionaceae	Vibrio	alfacsensis
1840297	11.5827	2.3444	1.061e-05	Bacteria	Proteobacteria	Betaproteobacteria	Burkholderiales	Comamonadaceae	Polaromonas	sp. H8N
742013	442.511	2.34054	3.09066e-10	Bacteria	Proteobacteria	Betaproteobacteria	Burkholderiales	Comamonadaceae	Delftia	sp. Cs1-4
1027273	152.899	2.34012	1.71022e-14	Bacteria	Proteobacteria	Gammaproteobacteria	Oceanospirillales	Endozoicomonadaceae	Endozoicomonas	montiporae
1416627	147.477	2.33981	1.19417e-07	Bacteria	Proteobacteria	Gammaproteobacteria	Aeromonadales	Aeromonadaceae	Oceanisphaera	profunda
2496865	62.4043	2.3393	1.68783e-17	Bacteria	Bacteroidetes	Flavobacteriia	Flavobacteriales	Flavobacteriaceae	Maribacter	sp. MJ134
28229	26.029	2.33925	5.70182e-16	Bacteria	Proteobacteria	Gammaproteobacteria	Alteromonadales	Colwelliaceae	Colwellia	psychrerythraea
430522	315.859	2.32725	4.46643e-11	Bacteria	Bacteroidetes	Sphingobacteriia	Sphingobacteriales	Sphingobacteriaceae	Pedobacter	steynii
47735	38.0841	2.32687	3.16293e-06	Bacteria	Proteobacteria	Gammaproteobacteria	Pasteurellales	Pasteurellaceae	Bibersteinia	trehalosi
1515612	5181.27	2.32406	8.83302e-14	Bacteria	Proteobacteria	Alphaproteobacteria	Sphingomonadales	Sphingomonadaceae	Sphingopyxis	fribergensis
756892	165.533	2.31927	6.51478e-14	Bacteria	Proteobacteria	Gammaproteobacteria	Pseudomonadales	Moraxellaceae	Acinetobacter	indicus
153948	80.3994	2.3162	7.34216e-15	Bacteria	Proteobacteria	Betaproteobacteria	Nitrosomonadales	Nitrosomonadaceae	Nitrosomonas	sp. AL212
29575	15.204	2.31581	1.33867e-11	Bacteria	Proteobacteria	Betaproteobacteria	Burkholderiales	Alcaligenaceae	Taylorella	equigenitalis
2112	2.49185	2.31553	0.00127758	Bacteria	Tenericutes	Mollicutes	Mycoplasmatales	Mycoplasmataceae	Mycoplasma	bovigenitalium
1821960	2.19565	2.30834	0.00767812	Bacteria	Proteobacteria	Gammaproteobacteria	Enterobacterales	Hafniaceae	Edwardsiella	anguillarum
1232667	22.6884	2.30588	2.32975e-10	Bacteria	Proteobacteria	Betaproteobacteria	Burkholderiales	Comamonadaceae	Comamonas	sp. 7D-2
1498	18.6066	2.30494	0.000196504	Bacteria	Firmicutes	Clostridia	Clostridiales	Clostridiaceae	Hathewaya	histolytica
194963	5076.8	2.30394	3.59041e-13	Bacteria	Proteobacteria	Alphaproteobacteria	Rhizobiales	Rhizobiaceae	Sinorhizobium	americanum
2018305	21.1093	2.30248	0.000299524	Bacteria	Proteobacteria	Gammaproteobacteria	Alteromonadales	Shewanellaceae	Shewanella	bicestrii
2557994	110.36	2.29945	4.95937e-32	Bacteria	Bacteroidetes	Sphingobacteriia	Sphingobacteriales	Sphingobacteriaceae	Sphingobacterium	sp. CZ-2
2201271	378.062	2.29936	3.57545e-08	Bacteria	Bacteroidetes	Sphingobacteriia	Sphingobacteriales	Sphingobacteriaceae	Pedobacter	sp. eg
1842536	623.688	2.29848	1.71376e-25	Bacteria	Proteobacteria	Alphaproteobacteria	Rhizobiales	Rhizobiaceae	Agrobacterium	sp. RAC06
2069255	2.59571	2.29412	0.0032612	Bacteria	Firmicutes	Bacilli	Bacillales	Paenibacillaceae	Paenibacillus	sp. lzh-N1
256839	38.5234	2.29113	3.74922e-08	Bacteria	Proteobacteria	Gammaproteobacteria	Alteromonadales	Shewanellaceae	Shewanella	decolorationis
873191	4.63719	2.28873	3.84483e-05	Bacteria	Proteobacteria	Epsilonproteobacteria	Campylobacterales	Campylobacteraceae	Arcobacter	defluvii
1354	13.9254	2.28571	0.000245789	Bacteria	Firmicutes	Bacilli	Lactobacillales	Enterococcaceae	Enterococcus	hirae
984	418.533	2.28346	1.25104e-07	Bacteria	Bacteroidetes	Sphingobacteriia	Sphingobacteriales	Sphingobacteriaceae	Pedobacter	heparinus
180282	1911.39	2.27673	6.93795e-26	Bacteria	Proteobacteria	Betaproteobacteria	Burkholderiales	Comamonadaceae	Delftia	tsuruhatensis
182141	29.9436	2.27533	1.49133e-23	Bacteria	Proteobacteria	Gammaproteobacteria	Alteromonadales	Pseudoalteromonadaceae	Pseudoalteromonas	prydzensis
670	201.698	2.27196	1.16731e-11	Bacteria	Proteobacteria	Gammaproteobacteria	Vibrionales	Vibrionaceae	Vibrio	parahaemolyticus
1494	4.97391	2.26921	5.44471e-05	Bacteria	Firmicutes	Clostridia	Clostridiales	Clostridiaceae	Clostridium	cochlearium
1913577	62.9162	2.25979	7.1595e-19	Bacteria	Bacteroidetes	Flavobacteriia	Flavobacteriales	Flavobacteriaceae	Gramella	salexigens
251535	3.12962	2.25755	0.00111024	Bacteria	Proteobacteria	Gammaproteobacteria	Enterobacterales	Enterobacteriaceae	Candidatus Blochmannia	vafer
1697053	73.1294	2.25042	2.65596e-16	Bacteria	Proteobacteria	Gammaproteobacteria	Pseudomonadales	Pseudomonadaceae	Oblitimonas	alkaliphila
103690	8.10009	2.24859	0.000995817	Bacteria	Cyanobacteria		Nostocales	Nostocaceae	Nostoc	sp. PCC 7120 = FACHB-418
217	31.7129	2.24797	3.57394e-10	Bacteria	Proteobacteria	Epsilonproteobacteria	Campylobacterales	Helicobacteraceae	Helicobacter	mustelae
28090	56.3134	2.24666	3.17242e-16	Bacteria	Proteobacteria	Gammaproteobacteria	Pseudomonadales	Moraxellaceae	Acinetobacter	lwoffii
2698686	18.6357	2.24055	5.06263e-07	Bacteria	Proteobacteria	Gammaproteobacteria	Alteromonadales	Shewanellaceae	Shewanella	sp. Arc9-LZ
651	975.555	2.23226	5.24715e-06	Bacteria	Proteobacteria	Gammaproteobacteria	Aeromonadales	Aeromonadaceae	Aeromonas	media
568766	139.553	2.23039	1.00853e-08	Bacteria	Proteobacteria	Gammaproteobacteria	Enterobacterales	Pectobacteriaceae	Dickeya	sp. NCPPB 3274
2584943	8.15095	2.22925	5.49358e-07	Bacteria	Firmicutes	Erysipelotrichia	Erysipelotrichales	Erysipelotrichaceae	Longibaculum	sp. KGMB06250
139	3.08944	2.22563	0.000716846	Bacteria	Spirochaetes	Spirochaetia	Spirochaetales	Borreliaceae	Borreliella	burgdorferi
2675781	1.60115	2.22241	0.0304421	Bacteria	Proteobacteria	Gammaproteobacteria	Enterobacterales	Enterobacteriaceae	Phytobacter	Enterobacteriaceae endosymbiont of Donacia provostii
954	5.76656	2.2197	0.00343922	Bacteria	Proteobacteria	Gammaproteobacteria	Thiotrichales	Francisellaceae	Francisella	persica
56812	21.8913	2.21388	1.40355e-06	Bacteria	Proteobacteria	Gammaproteobacteria	Alteromonadales	Shewanellaceae	Shewanella	frigidimarina
207949	54.464	2.21086	1.43261e-19	Bacteria	Proteobacteria	Gammaproteobacteria	Oceanospirillales	Oceanospirillaceae	Bermanella	marisrubri
1080223	5.0257	2.20991	4.50216e-05	Bacteria	Proteobacteria	Epsilonproteobacteria	Campylobacterales	Campylobacteraceae	Malaciobacter	Arcobacter pacificus
186826	214.716	2.20692	3.19431e-10	Bacteria	Firmicutes	Bacilli	Lactobacillales
70863	54.9919	2.20687	4.76708e-13	Bacteria	Proteobacteria	Gammaproteobacteria	Alteromonadales	Shewanellaceae	Shewanella	oneidensis
52972	212.219	2.20647	1.20072e-18	Bacteria	Proteobacteria	Betaproteobacteria	Burkholderiales	Comamonadaceae	Polaromonas
417367	54.522	2.20605	0.000164741	Bacteria	Firmicutes	Bacilli	Bacillales	Planococcaceae	Paenisporosarcina	antarctica
554406	1.79453	2.20455	0.0232351	Bacteria	Fusobacteria	Fusobacteriia	Fusobacteriales	Leptotrichiaceae	Leptotrichia	hongkongensis
794846	539.971	2.20272	7.74095e-16	Bacteria	Proteobacteria	Alphaproteobacteria	Rhizobiales	Rhizobiaceae	Sinorhizobium	sp. CCBAU 05631
1481663	65.1624	2.20079	3.30531e-19	Bacteria	Proteobacteria	Gammaproteobacteria	Vibrionales	Vibrionaceae	Vibrio	metoecus
2283483	3.88098	2.19993	0.000191607	Bacteria	Proteobacteria	Epsilonproteobacteria	Campylobacterales	Thiovulaceae	Sulfurimonas	sp. CVO
46541	4.47048	2.19698	8.06992e-05	Bacteria	Thermotogae	Thermotogae	Thermotogales	Fervidobacteriaceae	Thermosipho	melanesiensis
63612	309.136	2.19551	1.44674e-10	Bacteria	Proteobacteria	Gammaproteobacteria	Enterobacterales	Pectobacteriaceae	Sodalis	glossinidius
887061	161.706	2.19225	7.5236e-10	Bacteria	Proteobacteria	Betaproteobacteria	Nitrosomonadales	Methylophilaceae	Methylovorus	sp. MP688
468	46.1081	2.18891	2.70903e-14	Bacteria	Proteobacteria	Gammaproteobacteria	Pseudomonadales	Moraxellaceae
519450	3.20309	2.18623	0.00143361	Bacteria	Tenericutes	Mollicutes	Mycoplasmatales	Mycoplasmataceae	Mycoplasma	anserisalpingitidis
1842533	2877.39	2.18571	1.72459e-24	Bacteria	Proteobacteria	Betaproteobacteria	Burkholderiales	Comamonadaceae	Acidovorax	sp. RAC01
680	160.486	2.18528	7.96933e-10	Bacteria	Proteobacteria	Gammaproteobacteria	Vibrionales	Vibrionaceae	Vibrio	campbellii
419475	391.609	2.18093	2.36341e-08	Bacteria	Proteobacteria	Alphaproteobacteria	Rhizobiales	Brucellaceae	Ochrobactrum	pseudogrignonense
320912	19.6941	2.18059	2.40639e-06	Bacteria	Bacteroidetes	Flavobacteriia	Flavobacteriales	Flavobacteriaceae	Maribacter	dokdonensis
664683	152.207	2.17549	7.64766e-23	Bacteria	Proteobacteria	Gammaproteobacteria	Oceanospirillales	Halomonadaceae	Halomonas	titanicae
40542	4.20426	2.17501	6.58234e-05	Bacteria	Fusobacteria	Fusobacteriia	Fusobacteriales	Leptotrichiaceae	Leptotrichia	buccalis
1758194	3800.79	2.1739	1.18882e-08	Bacteria	Proteobacteria	Betaproteobacteria	Burkholderiales	Alcaligenaceae	Achromobacter	sp. AONIH1
1199245	29.9054	2.17022	2.52626e-07	Bacteria	Proteobacteria	Gammaproteobacteria	Enterobacterales	Enterobacteriaceae	Candidatus Hamiltonella	secondary endosymbiont of Ctenarytaina eucalypti
1018	12.6495	2.16965	7.00764e-06	Bacteria	Bacteroidetes	Flavobacteriia	Flavobacteriales	Flavobacteriaceae	Capnocytophaga	ochracea
71655	608.166	2.16884	3.84724e-10	Bacteria	Proteobacteria	Gammaproteobacteria	Enterobacterales	Pectobacteriaceae	Brenneria
1118153	161.317	2.16773	1.49059e-12	Bacteria	Proteobacteria	Gammaproteobacteria	Oceanospirillales	Halomonadaceae	Halomonas	sp. GFAJ-1
266748	52.8838	2.16678	1.37481e-15	Bacteria	Bacteroidetes	Flavobacteriia	Flavobacteriales	Weeksellaceae	Kaistella	Chryseobacterium antarcticum
483	47.2565	2.16638	3.49658e-11	Bacteria	Proteobacteria	Betaproteobacteria	Neisseriales	Neisseriaceae	Neisseria	cinerea
1717717	69.3769	2.16428	6.97112e-19	Bacteria	Bacteroidetes	Bacteroidia	Marinilabiliales	Marinifilaceae	Labilibaculum	antarcticum
1296540	6.9167	2.16224	0.00155116	Bacteria	Firmicutes	Bacilli	Lactobacillales	Lactobacillaceae	Paucilactobacillus	Lactobacillus nenjiangensis
2755562	31.1121	2.16161	0.00111936	Bacteria	Proteobacteria	Gammaproteobacteria	Legionellales	Legionellaceae	Legionella	sp. PC997
1583100	6.60789	2.16098	0.00152269	Bacteria	Bacteroidetes	Flavobacteriia	Flavobacteriales	Flavobacteriaceae	Myroides	sp. A21
394751	12.0818	2.15319	0.00207147	Bacteria	Proteobacteria	Gammaproteobacteria	Alteromonadales	Pseudoalteromonadaceae	Pseudoalteromonas	arctica
109790	12.9669	2.15153	0.000408212	Bacteria	Firmicutes	Bacilli	Lactobacillales	Lactobacillaceae	Lactobacillus	jensenii
561061	104.168	2.14948	1.03476e-18	Bacteria	Bacteroidetes	Sphingobacteriia	Sphingobacteriales	Sphingobacteriaceae	Sphingobacterium	psychroaquaticum
2143	1.29388	2.14627	0.0250691	Bacteria	Tenericutes	Mollicutes	Entomoplasmatales	Spiroplasmataceae	Spiroplasma	gladiatoris
2767188	41.7938	2.1457	1.18041e-13	Bacteria	Bacteroidetes	Flavobacteriia	Flavobacteriales	Flavobacteriaceae	Amniculibacterium	sp. G2-70
2663009	5.98337	2.14421	2.08653e-05	Bacteria	Fusobacteria	Fusobacteriia	Fusobacteriales	Fusobacteriaceae	Fusobacterium	pseudoperiodonticum
248903	454.468	2.14225	7.70615e-05	Bacteria	Firmicutes	Bacilli	Bacillales	Paenibacillaceae	Paenibacillus	xylanilyticus
34085	46.5024	2.13931	2.59476e-13	Bacteria	Bacteroidetes	Flavobacteriia	Flavobacteriales	Weeksellaceae	Riemerella	anatipestifer
28188	63.518	2.13714	9.09264e-11	Bacteria	Bacteroidetes	Flavobacteriia	Flavobacteriales	Flavobacteriaceae	Capnocytophaga	canimorsus
28198	13.379	2.1342	1.09138e-06	Bacteria	Proteobacteria	Epsilonproteobacteria	Campylobacterales	Campylobacteraceae	Arcobacter	cryaerophilus
102116	32.5951	2.13043	0.000358653	Bacteria	Cyanobacteria	Gloeobacteria	Pleurocapsales	Dermocarpellaceae	Stanieria	cyanosphaera
1581680	64.4651	2.12466	4.86713e-20	Bacteria	Proteobacteria	Betaproteobacteria	Nitrosomonadales	Methylophilaceae	Candidatus Methylopumilus	turicensis
2779527	41.1652	2.12269	5.48293e-08	Bacteria	Firmicutes	Bacilli	Bacillales	Planococcaceae	Viridibacillus	sp. JNUCC-6
85991	23.6756	2.12118	1.43666e-09	Bacteria	Chlamydiae	Chlamydiia	Chlamydiales	Chlamydiaceae	Chlamydia	pecorum
1867719	2700.57	2.11882	1.97566e-19	Bacteria	Proteobacteria	Alphaproteobacteria	Rhizobiales	Phyllobacteriaceae	Phyllobacterium	zundukense
166934	1.42303	2.11087	0.0239523	Bacteria	Proteobacteria	Gammaproteobacteria	Alteromonadales	Pseudoalteromonadaceae	Pseudoalteromonas	paragorgicola
314722	8315.8	2.10977	2.30223e-31	Bacteria	Proteobacteria	Gammaproteobacteria	Xanthomonadales	Xanthomonadaceae	Pseudoxanthomonas	suwonensis
1383885	59.6615	2.10935	9.89674e-15	Bacteria	Bacteroidetes	Flavobacteriia	Flavobacteriales	Flavobacteriaceae	Flagellimonas	maritima
55601	76.2524	2.10876	1.52637e-05	Bacteria	Proteobacteria	Gammaproteobacteria	Vibrionales	Vibrionaceae	Vibrio	anguillarum
35795	3.9781	2.10851	0.0123197	Bacteria	Proteobacteria	Alphaproteobacteria	Rickettsiales	Anaplasmataceae	Ehrlichia	muris
2605747	146.421	2.10843	4.34351e-16	Bacteria	Bacteroidetes	Sphingobacteriia	Sphingobacteriales	Sphingobacteriaceae	Pedobacter	sp. CJ43
2133959	2.65996	2.10793	0.00262128	Bacteria	Proteobacteria	Alphaproteobacteria	Rhizobiales	Bartonellaceae	Bartonella	kosoyi
55508	4434.69	2.10671	2.44647e-10	Bacteria	Proteobacteria	Betaproteobacteria	Burkholderiales	Oxalobacteraceae	Janthinobacterium	agaricidamnosum
2769490	37.6143	2.10615	7.02972e-14	Bacteria	Proteobacteria	Gammaproteobacteria	Alteromonadales	Colwelliaceae	Thalassotalea	sp. LPB0316
1238	51.3691	2.1052	6.75775e-12	Bacteria	Proteobacteria	Gammaproteobacteria	Thiotrichales	Piscirickettsiaceae	Piscirickettsia	salmonis
1630141	29.914	2.10333	5.3227e-08	Bacteria	Proteobacteria	Gammaproteobacteria	Chromatiales	Chromatiaceae	Candidatus Nitrosoglobus	terrae
58050	5.26439	2.10245	0.000202021	Bacteria	Proteobacteria	Gammaproteobacteria	Alteromonadales	Moritellaceae	Moritella
2489595	88.9889	2.10029	1.76583e-17	Bacteria	Proteobacteria	Gammaproteobacteria	Alteromonadales	Alteromonadaceae	Glaciecola	amylolytica
2291597	194.901	2.09614	5.08317e-23	Bacteria	Proteobacteria	Gammaproteobacteria	Immundisolibacterales	Immundisolibacteraceae	Gallaecimonas	mangrovi
80865	4913.17	2.09209	3.66252e-11	Bacteria	Proteobacteria	Betaproteobacteria	Burkholderiales	Comamonadaceae	Delftia
83683	7.83034	2.09121	0.00692955	Bacteria	Firmicutes	Bacilli	Lactobacillales	Lactobacillaceae	Lactobacillus	amylolyticus
2479546	43.597	2.08925	1.30241e-19	Bacteria	Proteobacteria	Gammaproteobacteria	Vibrionales	Vibrionaceae	Vibrio	sp. HBUAS61001
2030797	19.3721	2.08912	5.11895e-06	Bacteria	Proteobacteria	Gammaproteobacteria	Pasteurellales	Pasteurellaceae	Glaesserella	sp. 15-184
271865	647.492	2.08902	7.80891e-26	Bacteria	Proteobacteria	Alphaproteobacteria	Rhizobiales	Brucellaceae	Ochrobactrum	quorumnocens
983548	20.5403	2.08736	5.549e-12	Bacteria	Bacteroidetes	Flavobacteriia	Flavobacteriales	Flavobacteriaceae	Dokdonia	sp. 4H-3-7-5
1904463	4.92409	2.08326	6.62267e-05	Bacteria	Proteobacteria	Epsilonproteobacteria	Campylobacterales	Campylobacteraceae	Arcobacter	lekithochrous
93378	310.576	2.07972	1.96046e-08	Bacteria	Proteobacteria	Gammaproteobacteria	Enterobacterales	Hafniaceae	Edwardsiella	hoshinae
84566	613.38	2.07638	2.59081e-16	Bacteria	Bacteroidetes	Sphingobacteriia	Sphingobacteriales	Sphingobacteriaceae
255507	4.78556	2.07624	0.00151459	Bacteria	Proteobacteria	Epsilonproteobacteria	Campylobacterales	Campylobacteraceae	Arcobacter	cibarius
227	14.5985	2.07318	2.08541e-09	Bacteria	Proteobacteria	Gammaproteobacteria	Alteromonadales	Pseudoalteromonadaceae	Pseudoalteromonas	carrageenovora
81682	239.832	2.07197	3.19682e-27	Bacteria	Proteobacteria	Betaproteobacteria	Nitrosomonadales	Methylophilaceae	Methylovorus
266009	179.957	2.07122	3.80391e-11	Bacteria	Proteobacteria	Betaproteobacteria	Nitrosomonadales	Methylophilaceae	Methylovorus	glucosotrophus
28105	7332.84	2.0687	1.16784e-16	Bacteria	Proteobacteria	Alphaproteobacteria	Rhizobiales	Rhizobiaceae	Sinorhizobium
41275	11907.4	2.06418	6.00605e-27	Bacteria	Proteobacteria	Alphaproteobacteria	Caulobacterales	Caulobacteraceae	Brevundimonas
1484693	1705.39	2.06246	3.74514e-30	Bacteria	Proteobacteria	Betaproteobacteria	Burkholderiales	Comamonadaceae	Rhodoferax	saidenbachensis
75687	1.90862	2.06167	0.0282609	Bacteria	Proteobacteria	Gammaproteobacteria	Oceanospirillales	Oceanospirillaceae	Neptunomonas
2268087	8.33943	2.06103	0.000505941	Bacteria	Proteobacteria	Betaproteobacteria	Burkholderiales	Comamonadaceae	Polaromonas	sp. SP1
2268451	2.48112	2.06077	0.00422706	Bacteria	Proteobacteria	Alphaproteobacteria	Pelagibacterales	Pelagibacteraceae	Candidatus Pelagibacter	sp. FZCC0015
57029	36.995	2.05988	1.2153e-12	Bacteria	Bacteroidetes	Flavobacteriia	Flavobacteriales	Flavobacteriaceae	Psychroflexus	torquis
1858609	1409	2.05851	6.00285e-26	Bacteria	Proteobacteria	Betaproteobacteria	Burkholderiales	Comamonadaceae	Acidovorax	sp. T1
2755405	8.99899	2.05724	4.84649e-07	Bacteria	Bacteroidetes	Bacteroidia	Bacteroidales	Bacteroidaceae	Bacteroides	sp. CACC 737
1223566	36554.6	2.05623	3.24345e-05	Bacteria	Proteobacteria	Alphaproteobacteria	Rhizobiales	Bradyrhizobiaceae	Bradyrhizobium	sp. CCGE-LA001
421525	21.3537	2.05041	8.06604e-08	Bacteria	Bacteroidetes	Flavobacteriia	Flavobacteriales	Weeksellaceae	Kaistella	Chryseobacterium haifense
214888	2.08804	2.04638	0.0167861	Bacteria	Tenericutes	Mollicutes	Entomoplasmatales	Entomoplasmataceae	Entomoplasma	luminosum
1267021	10.0414	2.04211	1.26947e-05	Bacteria	Proteobacteria	Gammaproteobacteria	Orbales	Orbaceae	Frischella	perrara
1041504	3.05014	2.03933	0.0022148	Bacteria	Firmicutes	Clostridia	Clostridiales	Clostridiaceae	Candidatus Arthromitus	sp. SFB-rat-Yit
528	1298.06	2.03914	1.17895e-17	Bacteria	Proteobacteria	Alphaproteobacteria	Rhizobiales	Brucellaceae	Ochrobactrum
662	654.564	2.03847	2.04842e-17	Bacteria	Proteobacteria	Gammaproteobacteria	Vibrionales	Vibrionaceae	Vibrio
1357	31.4506	2.03845	0.00327602	Bacteria	Firmicutes	Bacilli	Lactobacillales	Streptococcaceae	Lactococcus
726	18.9357	2.03832	0.000106438	Bacteria	Proteobacteria	Gammaproteobacteria	Pasteurellales	Pasteurellaceae	Haemophilus	haemolyticus
553814	2835.02	2.035	2.65806e-31	Bacteria	Proteobacteria	Betaproteobacteria	Burkholderiales	Comamonadaceae	Acidovorax	carolinensis
80864	40902.7	2.03215	3.99563e-28	Bacteria	Proteobacteria	Betaproteobacteria	Burkholderiales	Comamonadaceae
657445	1.99671	2.03109	0.0155454	Bacteria	Proteobacteria	Gammaproteobacteria	Thiotrichales	Francisellaceae	Francisella	noatunensis
29497	23.7571	2.02985	1.65324e-07	Bacteria	Proteobacteria	Gammaproteobacteria	Vibrionales	Vibrionaceae	Vibrio	splendidus
92245	48.9019	2.02834	3.06798e-08	Bacteria	Proteobacteria	Gammaproteobacteria	Thiotrichales	Piscirickettsiaceae	Thiomicrospira	aerophila
225143	2.34524	2.0259	0.0085593	Bacteria	Proteobacteria	Gammaproteobacteria	Aeromonadales	Aeromonadaceae	Oceanisphaera
330922	11.0811	2.02466	1.74445e-09	Bacteria	Proteobacteria	Gammaproteobacteria	Pseudomonadales	Moraxellaceae	Psychrobacter	cryohalolentis
2102	1.67169	2.02206	0.0239456	Bacteria	Tenericutes	Mollicutes	Mycoplasmatales	Mycoplasmataceae	Mycoplasma	mycoides
155194	9.41894	2.02203	1.48593e-07	Bacteria	Proteobacteria	Alphaproteobacteria	Rhizobiales	Bartonellaceae	Bartonella	bovis
157688	3.54662	2.02198	0.00134859	Bacteria	Fusobacteria	Fusobacteriia	Fusobacteriales	Leptotrichiaceae	Leptotrichia	hofstadii
1462615	3.33336	2.02151	0.00124233	Bacteria	Proteobacteria	Epsilonproteobacteria	Campylobacterales	Campylobacteraceae	Halarcobacter	ebronensis
29329	7.88869	2.02053	1.07926e-05	Bacteria	Firmicutes	Clostridia	Thermoanaerobacterales	Thermoanaerobacterales Family III. Incertae Sedis	Thermoanaerobacterium	xylanolyticum
2590022	8.91023	2.01659	0.000578333	Bacteria	Proteobacteria	Epsilonproteobacteria	Campylobacterales	Thiovulaceae	Sulfurimonas	sp. GYSZ_1
59893	26.4892	2.01643	3.17838e-06	Bacteria	Firmicutes	Bacilli	Bacillales	Paenibacillaceae	Paenibacillus	peoriae
28898	5.90174	2.00762	4.08633e-05	Bacteria	Proteobacteria	Epsilonproteobacteria	Campylobacterales	Campylobacteraceae	Campylobacter	helveticus
62322	140.803	2.00224	2.53888e-09	Bacteria	Proteobacteria	Gammaproteobacteria	Alteromonadales	Shewanellaceae	Shewanella	baltica
1493	12.8719	1.99698	5.60027e-08	Bacteria	Firmicutes	Clostridia	Clostridiales	Clostridiaceae	Clostridium	cellulovorans
363408	35.7809	1.99475	3.83674e-15	Bacteria	Bacteroidetes	Flavobacteriia	Flavobacteriales	Flavobacteriaceae	Nonlabens
1649	2.04625	1.9929	0.0193622	Bacteria	Firmicutes	Bacilli	Bacillales	Planococcaceae	Kurthia
1752398	3162.59	1.99287	1.8141e-14	Bacteria	Proteobacteria	Alphaproteobacteria	Rhizobiales	Rhizobiaceae	Ensifer	alkalisoli
1405	87.2291	1.99265	5.89056e-09	Bacteria	Firmicutes	Bacilli	Bacillales	Bacillaceae	Bacillus	mycoides
1583098	5.35992	1.99071	0.00234712	Bacteria	Fusobacteria	Fusobacteriia	Fusobacteriales	Fusobacteriaceae	Fusobacterium	hwasookii
856	6.86722	1.9897	2.52213e-06	Bacteria	Fusobacteria	Fusobacteriia	Fusobacteriales	Fusobacteriaceae	Fusobacterium	varium
635	1289.37	1.98721	7.08918e-08	Bacteria	Proteobacteria	Gammaproteobacteria	Enterobacterales	Hafniaceae	Edwardsiella
1241979	42.7641	1.98693	1.9101e-07	Bacteria	Bacteroidetes	Flavobacteriia	Flavobacteriales	Weeksellaceae	Kaistella	Chryseobacterium carnis
1149953	83.3028	1.98387	1.02666e-14	Bacteria	Proteobacteria	Alphaproteobacteria	Rhizobiales	Brucellaceae	Brucella	sp. 10RB9215
1481923	55.0468	1.98362	3.36855e-07	Bacteria	Proteobacteria	Gammaproteobacteria	Vibrionales	Vibrionaceae	Vibrio	astriarenae
2321114	3.8215	1.98244	0.00047727	Bacteria	Proteobacteria	Epsilonproteobacteria	Campylobacterales	Campylobacteraceae	Malaciobacter
2652803	5.72199	1.97979	1.90654e-05	Bacteria	Proteobacteria	Gammaproteobacteria	Salinisphaerales	Salinisphaeraceae	Salinisphaera	endosymbiont of Plagiopylea sp.
1390	97.013	1.97676	2.24209e-12	Bacteria	Firmicutes	Bacilli	Bacillales	Bacillaceae	Bacillus	amyloliquefaciens
1965231	13.3058	1.97645	6.88281e-08	Bacteria	Proteobacteria	Epsilonproteobacteria	Campylobacterales	Campylobacteraceae	Campylobacter	pinnipediorum
1316596	28.7047	1.97464	9.07453e-11	Bacteria	Bacteroidetes	Flavobacteriia	Flavobacteriales	Flavobacteriaceae	Capnocytophaga	sp. oral taxon 878
1379	9.48152	1.97232	3.63074e-05	Bacteria	Firmicutes	Bacilli	Bacillales	Alicyclobacillaceae	Gemella	haemolysans
2585771	81.9216	1.96607	8.47814e-12	Bacteria	Bacteroidetes	Flavobacteriia	Flavobacteriales	Flavobacteriaceae	Antarcticibacterium	sp. PAMC 28998
505249	3.79396	1.96273	0.00114898	Bacteria	Proteobacteria	Epsilonproteobacteria	Campylobacterales	Campylobacteraceae	Malaciobacter	Arcobacter marinus
29384	9.09443	1.95943	0.000670339	Bacteria	Firmicutes	Bacilli	Bacillales	Staphylococcaceae	Staphylococcus	kloosii
1761453	68.7422	1.95725	3.93659e-15	Bacteria	Bacteroidetes	Flavobacteriia	Flavobacteriales	Flavobacteriaceae	Euzebyella	marina
2562285	55.448	1.95694	9.09638e-18	Bacteria	Bacteroidetes	Flavobacteriia	Flavobacteriales	Flavobacteriaceae	Altibacter	sp. ALE3EI
300876	32.6797	1.95482	2.48838e-08	Bacteria	Proteobacteria	Gammaproteobacteria	Vibrionales	Vibrionaceae	Vibrio	europaeus
106591	794.929	1.95434	7.20025e-17	Bacteria	Proteobacteria	Alphaproteobacteria	Rhizobiales	Rhizobiaceae	Ensifer
2590869	1046.45	1.94811	9.3145e-20	Bacteria	Proteobacteria	Betaproteobacteria	Burkholderiales	Oxalobacteraceae	Janthinobacterium	sp. SNU WT3
1891186	41.9096	1.94706	0.000157298	Bacteria	Proteobacteria	Gammaproteobacteria	Vibrionales	Vibrionaceae	Vibrio	aphrogenes
776	4.04971	1.94366	0.00394996	Bacteria	Proteobacteria	Gammaproteobacteria	Legionellales	Coxiellaceae	Coxiella
486	107.286	1.94172	1.44826e-13	Bacteria	Proteobacteria	Betaproteobacteria	Neisseriales	Neisseriaceae	Neisseria	lactamica
91844	26.6435	1.94019	5.16708e-07	Bacteria	Proteobacteria	Gammaproteobacteria	Oceanospirillales	Halomonadaceae	Candidatus Portiera	aleyrodidarum
404011	37.2973	1.93996	3.69411e-07	Bacteria	Proteobacteria	Gammaproteobacteria	Alteromonadales	Shewanellaceae	Shewanella	piezotolerans
511678	4.53024	1.93825	0.0114666	Bacteria	Proteobacteria	Gammaproteobacteria	Vibrionales	Vibrionaceae	Aliivibrio
2163016	2.43911	1.9382	0.0143894	Bacteria	Proteobacteria	Gammaproteobacteria	Vibrionales	Vibrionaceae	Vibrio	sp. dhg
63186	80.367	1.9346	9.25748e-21	Bacteria	Bacteroidetes	Flavobacteriia	Flavobacteriales	Flavobacteriaceae	Zobellia	galactanivorans
2593655	52.7114	1.93459	1.079e-14	Bacteria	Proteobacteria	Gammaproteobacteria	Alteromonadales	Shewanellaceae	Shewanella	sp. YLB-06
754476	75.7339	1.93432	1.38918e-09	Bacteria	Proteobacteria	Gammaproteobacteria	Thiotrichales	Piscirickettsiaceae	Methylophaga	nitratireducenticrescens
76258	20.5072	1.93053	5.21252e-08	Bacteria	Proteobacteria	Gammaproteobacteria	Vibrionales	Vibrionaceae	Vibrio	rumoiensis
80854	14.1938	1.92721	3.41346e-10	Bacteria	Proteobacteria	Gammaproteobacteria	Alteromonadales	Moritellaceae	Moritella	viscosa
157687	11.1316	1.92559	2.46119e-05	Bacteria	Fusobacteria	Fusobacteriia	Fusobacteriales	Leptotrichiaceae	Leptotrichia	wadei
53346	25.3803	1.92394	5.09176e-05	Bacteria	Firmicutes	Bacilli	Lactobacillales	Enterococcaceae	Enterococcus	mundtii
1239415	20.1328	1.9234	3.71511e-10	Bacteria	Bacteroidetes	Flavobacteriia	Flavobacteriales	Flavobacteriaceae	Dokdonia	sp. PRO95
1196095	14.3789	1.92161	6.77722e-07	Bacteria	Proteobacteria	Gammaproteobacteria	Orbales	Orbaceae	Gilliamella	apicola
2764325	14.1563	1.9177	1.4517e-06	Bacteria	Firmicutes	Clostridia	Clostridiales	Eubacteriaceae	Eubacterium	sp. NSJ-61
652787	247.054	1.91623	2.37136e-19	Bacteria	Bacteroidetes	Sphingobacteriia	Sphingobacteriales	Sphingobacteriaceae	Mucilaginibacter	mallensis
343403	49.3986	1.9135	3.3555e-21	Bacteria	Bacteroidetes	Flavobacteriia	Flavobacteriales	Flavobacteriaceae	Costertonia	aggregata
151895	104.377	1.91338	8.7449e-16	Bacteria	Bacteroidetes	Sphingobacteriia	Sphingobacteriales	Sphingobacteriaceae	Pseudopedobacter	saltans
296591	3997.27	1.91236	6.31767e-17	Bacteria	Proteobacteria	Betaproteobacteria	Burkholderiales	Comamonadaceae	Polaromonas	sp. JS666
1444770	173.952	1.91143	2.38281e-25	Bacteria	Proteobacteria	Gammaproteobacteria	Xanthomonadales	Xanthomonadaceae	Xylella	taiwanensis
88688	5867.66	1.90906	6.02334e-06	Bacteria	Proteobacteria	Alphaproteobacteria	Caulobacterales	Caulobacteraceae	Caulobacter	segnis
1315211	3.87491	1.90417	0.00178957	Bacteria	Proteobacteria	Epsilonproteobacteria	Campylobacterales	Campylobacteraceae	Arcobacter	aquimarinus
1678129	307.587	1.90272	5.17085e-26	Bacteria	Proteobacteria	Betaproteobacteria	Burkholderiales	Comamonadaceae	Limnohabitans	sp. 103DPR2
1505596	3.12256	1.89794	0.00436045	Bacteria	Proteobacteria	Gammaproteobacteria	Enterobacterales	Enterobacteriaceae	Candidatus Blochmannia	Blochmannia endosymbiont of Polyrhachis (Hedomyrma) turneri
1336802	40.6236	1.89735	5.90784e-11	Bacteria	Bacteroidetes	Flavobacteriia	Flavobacteriales	Flavobacteriaceae	Nonlabens	sp. Hel1_33_55
2126553	100.807	1.89429	1.13334e-09	Bacteria	Bacteroidetes	Flavobacteriia	Flavobacteriales	Flavobacteriaceae	Gramella	fulva
84565	257.28	1.89236	4.41951e-07	Bacteria	Proteobacteria	Gammaproteobacteria	Enterobacterales	Pectobacteriaceae	Sodalis
206	7.8263	1.89032	3.60659e-06	Bacteria	Proteobacteria	Epsilonproteobacteria	Campylobacterales	Campylobacteraceae	Campylobacter	sputorum
197482	3.5229	1.8887	0.00357993	Bacteria	Proteobacteria	Epsilonproteobacteria	Campylobacterales	Campylobacteraceae	Malaciobacter	Arcobacter halophilus
47466	7.11958	1.88808	0.000129611	Bacteria	Spirochaetes	Spirochaetia	Spirochaetales	Borreliaceae	Borrelia	miyamotoi
363952	1149.94	1.8832	1.23686e-31	Bacteria	Proteobacteria	Betaproteobacteria	Burkholderiales	Comamonadaceae	Comamonas	thiooxydans
29571	632.212	1.88241	2.25674e-13	Bacteria	Proteobacteria	Gammaproteobacteria	Oceanospirillales	Halomonadaceae	Halomonas	subglaciescola
2370	14.656	1.87749	1.28846e-05	Bacteria	Proteobacteria	Gammaproteobacteria	Xanthomonadales	Xanthomonadaceae	Xylella
1967665	15.4018	1.87601	1.35321e-05	Bacteria	Proteobacteria	Gammaproteobacteria	Alteromonadales	Colwelliaceae	Colwellia	beringensis
29495	98.6373	1.8753	2.96224e-14	Bacteria	Proteobacteria	Gammaproteobacteria	Vibrionales	Vibrionaceae	Vibrio	navarrensis
2763022	33.2263	1.87505	1.65201e-10	Bacteria	Bacteroidetes	Bacteroidia	Bacteroidales	Bacteroidaceae	Bacteroides	sp. M10
1443036	8.17038	1.87319	0.000999123	Bacteria	Proteobacteria	Gammaproteobacteria	Pasteurellales	Pasteurellaceae	Vespertiliibacter	pulmonis
2572923	33.3925	1.87303	1.73048e-10	Bacteria	Proteobacteria	Gammaproteobacteria	Vibrionales	Vibrionaceae	Vibrio	taketomensis
1703960	4.60834	1.86839	0.00133097	Bacteria	Proteobacteria	Alphaproteobacteria	Rhizobiales	Rhizobiaceae	Rhizobium	sp. N113
69964	1553.6	1.86533	2.77303e-16	Bacteria	Proteobacteria	Gammaproteobacteria	Pseudomonadales	Pseudomonadaceae	Azotobacter	salinestris
2303332	194.972	1.85997	1.30632e-10	Bacteria	Proteobacteria	Gammaproteobacteria	Cellvibrionales	Cellvibrionaceae	Cellvibrio	sp. KY-GH-1
766224	19.2632	1.85728	5.49027e-06	Bacteria	Proteobacteria	Gammaproteobacteria	Vibrionales	Vibrionaceae	Vibrio	jasicida
109328	5.58994	1.8563	0.00232014	Bacteria	Fusobacteria	Fusobacteriia	Fusobacteriales	Leptotrichiaceae	Leptotrichia	trevisanii
375549	4172.05	1.85601	5.54722e-16	Bacteria	Proteobacteria	Alphaproteobacteria	Rhizobiales	Rhizobiaceae	Ensifer	mexicanus
1453352	55.3723	1.85523	5.18021e-10	Bacteria	Bacteroidetes	Flavobacteriia	Flavobacteriales	Flavobacteriaceae	Sediminicola	sp. YIK13
2714948	46.3794	1.85298	2.66504e-10	Bacteria	Proteobacteria	Gammaproteobacteria	Vibrionales	Vibrionaceae	Vibrio	sp. HDW18
69539	24.9517	1.85241	2.34647e-06	Bacteria	Proteobacteria	Gammaproteobacteria	Alteromonadales	Moritellaceae	Moritella	yayanosii
730	7.67191	1.85177	3.34124e-06	Bacteria	Proteobacteria	Gammaproteobacteria	Pasteurellales	Pasteurellaceae	Haemophilus	[Haemophilus] ducreyi
271097	81.3924	1.85158	0.000176676	Bacteria	Proteobacteria	Gammaproteobacteria	Alteromonadales	Shewanellaceae	Shewanella	sediminis
1805431	7.24407	1.85148	0.000817549	Bacteria	Firmicutes	Bacilli	Lactobacillales	Enterococcaceae	Enterococcus	saigonensis
909929	2.15692	1.84624	0.012585	Bacteria	Firmicutes	Negativicutes	Selenomonadales
1678128	1007.78	1.84142	1.86778e-33	Bacteria	Proteobacteria	Betaproteobacteria	Burkholderiales	Comamonadaceae	Limnohabitans	sp. 63ED37-2
1758179	36.4376	1.84024	5.6899e-10	Bacteria	Proteobacteria	Gammaproteobacteria	Aeromonadales	Aeromonadaceae	Aeromonas	sp. ASNIH5
1432056	5.70125	1.83797	0.000950766	Bacteria	Proteobacteria	Gammaproteobacteria	Pasteurellales	Pasteurellaceae	Mannheimia	sp. USDA-ARS-USMARC-1261
2565556	4707.26	1.83721	1.10731e-07	Bacteria	Proteobacteria	Alphaproteobacteria	Sphingomonadales	Sphingomonadaceae	Sphingopyxis	sp. PAMC25046
2591633	3465.75	1.83703	2.86504e-21	Bacteria	Proteobacteria	Gammaproteobacteria	Xanthomonadales	Xanthomonadaceae	Lysobacter	alkalisoli
1609977	7329.06	1.83559	6.94132e-13	Bacteria	Proteobacteria	Alphaproteobacteria	Sphingomonadales	Sphingomonadaceae	Sphingomonas	hengshuiensis
96942	40.1211	1.83476	7.17774e-14	Bacteria	Proteobacteria	Betaproteobacteria	Neisseriales	Neisseriaceae	Vitreoscilla	sp. C1
238749	365.672	1.83467	2.8342e-28	Bacteria	Proteobacteria	Betaproteobacteria	Burkholderiales	Comamonadaceae	Diaphorobacter
1335	5.88871	1.83366	0.000343592	Bacteria	Firmicutes	Bacilli	Lactobacillales	Streptococcaceae	Streptococcus	equinus
285	2457.01	1.83159	3.06301e-34	Bacteria	Proteobacteria	Betaproteobacteria	Burkholderiales	Comamonadaceae	Comamonas	testosteroni
2775920	71.1815	1.83119	4.157e-16	Bacteria	Proteobacteria	Gammaproteobacteria	Xanthomonadales	Xanthomonadaceae	Stenotrophomonas	sp. CW117
342950	23.5814	1.83073	2.26343e-07	Bacteria	Proteobacteria	Gammaproteobacteria	Alteromonadales	Shewanellaceae	Parashewanella	spongiae
2545632	36.0672	1.83041	1.48443e-15	Bacteria	Proteobacteria	Gammaproteobacteria	Chromatiales	Chromatiaceae	Rheinheimera	sp. D18
616991	77.748	1.82926	1.30376e-08	Bacteria	Bacteroidetes	Flavobacteriia	Flavobacteriales	Flavobacteriaceae	Arenibacter	algicola
2583452	5.25398	1.82132	0.000734866	Bacteria	Firmicutes	Erysipelotrichia	Erysipelotrichales	Erysipelotrichaceae	Amedibacterium	intestinale
147268	35.3673	1.81731	6.8808e-11	Bacteria	Proteobacteria	Gammaproteobacteria	Thiotrichales	Piscirickettsiaceae	Thiomicrospira	cyclica
1938606	1219.24	1.80881	6.11487e-09	Bacteria	Proteobacteria	Betaproteobacteria	Burkholderiales	Oxalobacteraceae	Janthinobacterium	sp. LM6
1406	197.014	1.8057	1.66943e-06	Bacteria	Firmicutes	Bacilli	Bacillales	Paenibacillaceae	Paenibacillus	polymyxa
2026189	8.4109	1.80539	0.0244678	Bacteria	Firmicutes	Bacilli	Bacillales	Bacillaceae	Bacillus	albus
1033846	129.815	1.80461	4.85931e-06	Bacteria	Proteobacteria	Gammaproteobacteria	Alteromonadales	Alteromonadaceae	Marinobacter	adhaerens
150056	3.26903	1.80038	0.00739758	Bacteria	Firmicutes	Bacilli	Bacillales	Staphylococcaceae	Staphylococcus	fleurettii
269673	122.367	1.79785	0.000253265	Bacteria	Firmicutes	Bacilli	Bacillales	Sporolactobacillaceae	Sporolactobacillus	terrae
721785	288.165	1.79729	1.76825e-28	Bacteria	Proteobacteria	Betaproteobacteria	Burkholderiales	Comamonadaceae	Acidovorax	ebreus
9	150.424	1.79578	2.60774e-17	Bacteria	Proteobacteria	Gammaproteobacteria	Enterobacterales	Erwiniaceae	Buchnera	aphidicola
40269	12.2304	1.79536	7.30739e-09	Bacteria	Proteobacteria	Gammaproteobacteria	Vibrionales	Vibrionaceae	Aliivibrio	salmonicida
2029986	35.6247	1.79185	4.57688e-09	Bacteria	Proteobacteria	Gammaproteobacteria	Alteromonadales	Shewanellaceae	Shewanella	sp. WE21
260714	2.79957	1.79109	0.0317363	Bacteria	Proteobacteria	Epsilonproteobacteria	Campylobacterales	Campylobacteraceae	Campylobacter	insulaenigrae
225992	665.925	1.78937	2.15007e-32	Bacteria	Proteobacteria	Betaproteobacteria	Burkholderiales	Comamonadaceae	Comamonas	kerstersii
2320868	14.2651	1.78892	2.15035e-07	Bacteria	Firmicutes	Clostridia	Clostridiales	Clostridiaceae	Clostridium	sp. CT4
2108365	11.827	1.78454	6.94639e-06	Bacteria	Thermotogae	Thermotogae	Petrotogales	Petrotogaceae	Tepiditoga	spiralis
1435069	34.9301	1.77991	3.08696e-10	Bacteria	Proteobacteria	Gammaproteobacteria	Vibrionales	Vibrionaceae	Vibrio	tritonius
673	106.894	1.77718	8.49404e-22	Bacteria	Proteobacteria	Gammaproteobacteria	Vibrionales	Vibrionaceae	Grimontia	hollisae
182773	4.91106	1.77645	0.000278248	Bacteria	Firmicutes	Clostridia	Clostridiales	Clostridiaceae	Clostridium	isatidis
2497860	4.12253	1.77584	0.000623621	Bacteria	Firmicutes	Clostridia	Clostridiales	Lachnospiraceae	Cellulosilyticum	sp. WCF-2
716925	2820.9	1.77303	1.50422e-11	Bacteria	Proteobacteria	Alphaproteobacteria	Rhizobiales	Rhizobiaceae	Ensifer	sojae
214473	7.95692	1.77268	9.48728e-05	Bacteria	Firmicutes	Bacilli	Bacillales	Staphylococcaceae	Staphylococcus	nepalensis
140	4.30557	1.7719	0.00510892	Bacteria	Spirochaetes	Spirochaetia	Spirochaetales	Borreliaceae	Borrelia	hermsii
2025949	1278.65	1.76727	3.02311e-26	Bacteria	Proteobacteria	Betaproteobacteria	Burkholderiales	Oxalobacteraceae	Herbaspirillum	sp. meg3
876364	329.589	1.763	1.75995e-07	Bacteria	Proteobacteria	Betaproteobacteria	Burkholderiales	Burkholderiaceae	Cupriavidus	sp. USMAA2-4
52443	33.7311	1.76255	2.14341e-09	Bacteria	Proteobacteria	Gammaproteobacteria	Vibrionales	Vibrionaceae	Vibrio	tapetis
2528037	116.858	1.75899	4.30876e-11	Bacteria	Proteobacteria	Betaproteobacteria	Neisseriales	Neisseriaceae	Eikenella	exigua
28065	233.803	1.75717	6.78158e-45	Bacteria	Proteobacteria	Betaproteobacteria	Burkholderiales	Comamonadaceae	Rhodoferax
45658	45.9033	1.75522	3.72387e-08	Bacteria	Proteobacteria	Gammaproteobacteria	Vibrionales	Vibrionaceae	Vibrio	scophthalmi
352	1092.3	1.75452	7.19347e-18	Bacteria	Proteobacteria	Gammaproteobacteria	Pseudomonadales	Pseudomonadaceae	Azotobacter
995	150.01	1.7545	6.02499e-20	Bacteria	Bacteroidetes	Sphingobacteriia	Sphingobacteriales	Sphingobacteriaceae	Solitalea	canadensis
2267264	101.202	1.7537	9.58113e-09	Bacteria	Proteobacteria	Gammaproteobacteria	Alteromonadales	Alteromonadaceae	Alteromonas	sp. RKMC-009
283	1564.2	1.75352	5.67672e-19	Bacteria	Proteobacteria	Betaproteobacteria	Burkholderiales	Comamonadaceae	Comamonas
1660073	2.73388	1.75229	0.0111712	Bacteria	Proteobacteria	Epsilonproteobacteria	Campylobacterales	Campylobacteraceae	Campylobacter	sp. RM6137
2058175	83.6611	1.7516	1.23007e-11	Bacteria	Bacteroidetes	Flavobacteriia	Flavobacteriales	Flavobacteriaceae	Antarcticibacterium	flavum
234831	4.73092	1.75065	0.0292673	Bacteria	Proteobacteria	Gammaproteobacteria	Alteromonadales	Pseudoalteromonadaceae	Pseudoalteromonas	sp. SM9913
715451	15.8568	1.75014	1.30504e-09	Bacteria	Proteobacteria	Gammaproteobacteria	Alteromonadales	Alteromonadaceae	Alteromonas	naphthalenivorans
2494373	55.8507	1.74932	1.94543e-09	Bacteria	Bacteroidetes	Cytophagia	Cytophagales	Flammeovirgaceae	Flammeovirga	pectinis
1178778	47.839	1.74681	3.74705e-09	Bacteria	Bacteroidetes	Flavobacteriia	Flavobacteriales	Flavobacteriaceae	Maribacter	cobaltidurans
1355374	2.93744	1.74637	0.0149959	Bacteria	Proteobacteria	Epsilonproteobacteria	Campylobacterales	Campylobacteraceae	Arcobacter	lanthieri
1602	4.07692	1.7453	0.000936081	Bacteria	Firmicutes	Bacilli	Lactobacillales	Lactobacillaceae	Companilactobacillus	Lactobacillus alimentarius
111500	7.1767	1.74504	0.0033586	Bacteria	Bacteroidetes	Flavobacteriia	Flavobacteriales	Flavobacteriaceae	Muricauda
930802	28.4176	1.74285	1.03876e-07	Bacteria	Bacteroidetes	Flavobacteriia	Flavobacteriales	Flavobacteriaceae	Nonlabens	marinus
182709	4.68637	1.741	0.00130593	Bacteria	Firmicutes	Bacilli	Bacillales	Bacillaceae	Oceanobacillus
143222	11.1316	1.74051	0.00218843	Bacteria	Bacteroidetes	Flavobacteriia	Flavobacteriales	Flavobacteriaceae	Salegentibacter
653940	2.32208	1.73893	0.0287863	Bacteria	Proteobacteria	Gammaproteobacteria	Pasteurellales	Pasteurellaceae	Basfia	succiniciproducens
649196	85.8333	1.73604	5.82064e-12	Bacteria	Bacteroidetes	Sphingobacteriia	Sphingobacteriales	Sphingobacteriaceae	Sphingobacterium	hotanense
165694	4.77788	1.73601	0.0293068	Bacteria	Proteobacteria	Alphaproteobacteria	Rhizobiales	Bartonellaceae	Bartonella	schoenbuchensis
1542390	7.74456	1.73198	0.000461179	Bacteria	Proteobacteria	Gammaproteobacteria	Thiotrichales	Francisellaceae	Francisella	frigiditurris
1835721	4.18708	1.71973	0.00342618	Bacteria	Proteobacteria	Gammaproteobacteria	Enterobacterales	Enterobacteriaceae	Candidatus Gullanella	secondary endosymbiont of Trabutina mannipara
2267275	8.90342	1.71827	0.000114225	Bacteria	Proteobacteria	Alphaproteobacteria	Rhizobiales	Bartonellaceae	Bartonella	krasnovii
2320858	19.484	1.71532	0.00111373	Bacteria	Firmicutes	Bacilli	Bacillales	Planococcaceae	Paenisporosarcina	sp. K2R23-3
2211212	417.165	1.71281	0.00205245	Bacteria	Firmicutes	Bacilli	Bacillales	Paenibacillaceae	Paenibacillus	sp. DCT19
1679497	8021.57	1.70584	1.37221e-10	Bacteria	Proteobacteria	Alphaproteobacteria	Caulobacterales	Caulobacteraceae	Caulobacter	flavus
1245	8.83158	1.70449	0.0015273	Bacteria	Firmicutes	Bacilli	Lactobacillales	Leuconostocaceae	Leuconostoc	mesenteroides
421	324.399	1.69995	4.2782e-08	Bacteria	Proteobacteria	Gammaproteobacteria	Methylococcales	Methylococcaceae	Methylomonas	methanica
1842727	5363.69	1.696	9.59056e-28	Bacteria	Proteobacteria	Betaproteobacteria	Burkholderiales	Comamonadaceae	Rhodoferax	koreense
375286	682.368	1.69329	7.40148e-22	Bacteria	Proteobacteria	Betaproteobacteria	Burkholderiales	Oxalobacteraceae	Janthinobacterium	sp. Marseille
1709477	75.2624	1.68577	1.49944e-07	Bacteria	Proteobacteria	Gammaproteobacteria	Alteromonadales	Pseudoalteromonadaceae	Pseudoalteromonas	sp. R3
80867	5462.38	1.68564	8.21966e-32	Bacteria	Proteobacteria	Betaproteobacteria	Burkholderiales	Comamonadaceae	Acidovorax	avenae
28132	44.2552	1.68502	2.05464e-17	Bacteria	Bacteroidetes	Bacteroidia	Bacteroidales	Prevotellaceae	Prevotella	melaninogenica
89373	282.889	1.68146	2.02976e-12	Bacteria	Bacteroidetes	Cytophagia	Cytophagales	Cytophagaceae
1925548	22.0887	1.68095	0.000114319	Bacteria	Proteobacteria	Alphaproteobacteria	Pelagibacterales		Candidatus Fonsibacter	ubiquis
354	1599.16	1.67891	1.48574e-18	Bacteria	Proteobacteria	Gammaproteobacteria	Pseudomonadales	Pseudomonadaceae	Azotobacter	vinelandii
2708117	17.8529	1.67693	8.80677e-08	Bacteria	Bacteroidetes	Flavobacteriia	Flavobacteriales	Flavobacteriaceae	Capnocytophaga	endodontalis
1536769	123.769	1.67685	1.45761e-15	Bacteria	Firmicutes	Bacilli	Bacillales	Paenibacillaceae	Paenibacillus	sp. FSL P4-0081
2614693	108.34	1.67119	7.66563e-07	Bacteria	Proteobacteria	Gammaproteobacteria	Oceanospirillales	Oceanospirillaceae	Nitrincola	sp. KXZD1103
34105	4.22487	1.6676	0.00224331	Bacteria	Fusobacteria	Fusobacteriia	Fusobacteriales	Leptotrichiaceae	Streptobacillus	moniliformis
2751	14.5373	1.66434	6.89171e-08	Bacteria	Firmicutes	Bacilli	Lactobacillales	Carnobacteriaceae	Carnobacterium	maltaromaticum
998844	80.9016	1.66418	1.2684e-11	Bacteria	Bacteroidetes	Cytophagia	Cytophagales	Cytophagaceae	Allopseudarcicella	aquatilis
522485	4.36179	1.66374	0.00547736	Bacteria	Proteobacteria	Epsilonproteobacteria	Campylobacterales	Campylobacteraceae	Campylobacter	avium
727	25.3847	1.66177	8.29619e-08	Bacteria	Proteobacteria	Gammaproteobacteria	Pasteurellales	Pasteurellaceae	Haemophilus	influenzae
409322	18.0483	1.66127	0.000145915	Bacteria	Spirochaetes	Spirochaetia	Spirochaetales	Spirochaetaceae	Treponema	pedis
1476	10.6197	1.65822	0.0017831	Bacteria	Firmicutes	Bacilli	Bacillales	Planococcaceae	Sporosarcina	psychrophila
80880	2486.62	1.65765	9.23797e-27	Bacteria	Proteobacteria	Betaproteobacteria	Burkholderiales	Comamonadaceae	Hylemonella	gracilis
12916	4679.53	1.65629	7.72828e-22	Bacteria	Proteobacteria	Betaproteobacteria	Burkholderiales	Comamonadaceae	Acidovorax
202747	6.00222	1.6522	0.000626201	Bacteria	Proteobacteria	Epsilonproteobacteria	Campylobacterales	Thiovulaceae	Sulfurimonas	autotrophica
1486245	106.893	1.65006	3.00573e-10	Bacteria	Bacteroidetes	Flavobacteriia	Flavobacteriales	Flavobacteriaceae	Gramella	flava
2487929	16.6142	1.64991	1.50275e-08	Bacteria	Proteobacteria	Gammaproteobacteria	Legionellales	Coxiellaceae	Coxiella	endosymbiont of Amblyomma sculptum
797291	107.344	1.64614	2.28213e-14	Bacteria	Bacteroidetes	Sphingobacteriia	Sphingobacteriales	Sphingobacteriaceae	Sphingobacterium	lactis
43662	43.6453	1.64606	8.23632e-07	Bacteria	Proteobacteria	Gammaproteobacteria	Alteromonadales	Pseudoalteromonadaceae	Pseudoalteromonas	piscicida
2025808	9.21844	1.64547	5.33779e-05	Bacteria	Proteobacteria	Gammaproteobacteria	Vibrionales	Vibrionaceae	Vibrio	qinghaiensis
2501295	558.773	1.64418	4.24627e-19	Bacteria	Proteobacteria	Gammaproteobacteria	Xanthomonadales	Rhodanobacteraceae	Dyella	sp. M7H15-1
31899	2.75379	1.64159	0.0296353	Bacteria	Firmicutes	Clostridia	Thermoanaerobacterales	Thermoanaerobacterales Family III. Incertae Sedis	Caldicellulosiruptor	bescii
29382	9.88154	1.6405	0.000589314	Bacteria	Firmicutes	Bacilli	Bacillales	Staphylococcaceae	Staphylococcus	cohnii
155892	7377.39	1.64008	1.47442e-05	Bacteria	Proteobacteria	Alphaproteobacteria	Caulobacterales	Caulobacteraceae	Caulobacter	vibrioides
1969821	2812.34	1.63845	6.68781e-13	Bacteria	Proteobacteria	Alphaproteobacteria	Rhizobiales	Rhizobiaceae	Ciceribacter	thiooxidans
1926868	3689.03	1.63758	6.50585e-26	Bacteria	Proteobacteria	Betaproteobacteria	Burkholderiales	Comamonadaceae	Acidovorax	monticola
37692	3.41378	1.63724	0.0340578	Bacteria	Tenericutes	Mollicutes	Acholeplasmatales	Acholeplasmataceae	Candidatus Phytoplasma	mali
2714925	1694.9	1.63608	9.7734e-36	Bacteria	Proteobacteria	Betaproteobacteria	Burkholderiales	Comamonadaceae	Diaphorobacter	sp. HDW4B
1644131	2280.72	1.63221	1.16752e-08	Bacteria	Proteobacteria	Betaproteobacteria	Burkholderiales	Oxalobacteraceae	Janthinobacterium	sp. 1_2014MBL_MicDiv
650	125.128	1.63125	1.21494e-11	Bacteria	Proteobacteria	Gammaproteobacteria	Aeromonadales	Aeromonadaceae	Aeromonas	jandaei
641107	15.82	1.63064	1.93975e-05	Bacteria	Firmicutes	Clostridia	Clostridiales	Clostridiaceae	Clostridium	sp. DL-VIII
1449788	11.1382	1.62962	0.000359986	Bacteria	Proteobacteria	Alphaproteobacteria	Rhizobiales	Rhizobiaceae	Sinorhizobium	sp. LM21
2782231	2.91233	1.62638	0.0115713	Bacteria	Bacteroidetes	Flavobacteriia	Flavobacteriales	Weeksellaceae	Kaistella
285091	631.055	1.62311	4.48027e-08	Bacteria	Proteobacteria	Gammaproteobacteria	Oceanospirillales	Alcanivoracaceae	Alcanivorax	dieselolei
915	207.04	1.62255	4.19899e-06	Bacteria	Proteobacteria	Betaproteobacteria	Nitrosomonadales	Nitrosomonadaceae	Nitrosomonas	europaea
295596	6.53743	1.61999	0.00393123	Bacteria	Tenericutes	Mollicutes	Mycoplasmatales	Mycoplasmataceae	Candidatus Hepatoplasma	crinochetorum
2014541	60.6208	1.61976	1.81857e-14	Bacteria	Proteobacteria	Gammaproteobacteria	Oceanospirillales	Halomonadaceae	Halomonas	sp. N3-2A
198252	2.78017	1.61931	0.0138173	Bacteria	Proteobacteria	Alphaproteobacteria	Pelagibacterales	Pelagibacteraceae	Candidatus Pelagibacter	ubique
1546149	313.845	1.61825	3.14537e-39	Bacteria	Proteobacteria	Betaproteobacteria	Burkholderiales	Comamonadaceae	Diaphorobacter	polyhydroxybutyrativorans
1763363	8.33577	1.61733	0.0230543	Bacteria	Cyanobacteria	Gloeobacteria	Gloeoemargaritales	Gloeomargaritaceae	Gloeomargarita	cyanobacterium endosymbiont of Rhopalodia gibberula
29379	7.6182	1.61711	0.000502932	Bacteria	Firmicutes	Bacilli	Bacillales	Staphylococcaceae	Staphylococcus	auricularis
2767879	2.76057	1.61687	0.0296603	Bacteria	Firmicutes	Bacilli	Lactobacillales	Lactobacillaceae	Companilactobacillus
80869	1830.46	1.61611	3.07815e-36	Bacteria	Proteobacteria	Betaproteobacteria	Burkholderiales	Comamonadaceae	Acidovorax	citrulli
69395	2995.05	1.61563	2.26329e-06	Bacteria	Proteobacteria	Alphaproteobacteria	Caulobacterales	Caulobacteraceae	Caulobacter	henricii
1390185	10.4028	1.61099	8.58176e-05	Bacteria	Proteobacteria	Gammaproteobacteria	Alteromonadales	Pseudoalteromonadaceae	Pseudoalteromonas	sp. DL-6
157779	362.322	1.61012	2.43564e-15	Bacteria	Proteobacteria	Gammaproteobacteria	Oceanospirillales	Halomonadaceae	Kushneria	marisflavi
716	5.14191	1.60621	0.0109266	Bacteria	Proteobacteria	Gammaproteobacteria	Pasteurellales	Pasteurellaceae	Actinobacillus	suis
75985	27.3159	1.60546	1.14046e-05	Bacteria	Proteobacteria	Gammaproteobacteria	Pasteurellales	Pasteurellaceae	Mannheimia	haemolytica
34098	32.5765	1.60292	8.0184e-11	Bacteria	Bacteroidetes	Flavobacteriia	Flavobacteriales	Blattabacteriaceae	Blattabacterium
2762563	17.7896	1.60279	0.00550053	Bacteria	Firmicutes	Bacilli	Bacillales	Planococcaceae	Sporosarcina	sp. resist
756828	7.44347	1.6008	0.00255023	Bacteria	Firmicutes	Bacilli	Bacillales	Bacillaceae	Bacillus	sp. WP8
511	1071.85	1.60024	1.37603e-12	Bacteria	Proteobacteria	Betaproteobacteria	Burkholderiales	Alcaligenaceae	Alcaligenes	faecalis
999	45.8295	1.59948	9.95803e-15	Bacteria	Bacteroidetes	Cytophagia	Cytophagales	Bernardetiaceae	Bernardetia	litoralis
2601574	7.37673	1.59823	6.38017e-05	Bacteria	Proteobacteria	Alphaproteobacteria	Holosporales	Holosporaceae	Candidatus Cytomitobacter
1678028	5600.95	1.5961	3.66101e-05	Bacteria	Proteobacteria	Betaproteobacteria	Burkholderiales	Oxalobacteraceae	Massilia	sp. NR 4-1
747548	7.29223	1.59602	0.000159888	Bacteria	Cyanobacteria		Nostocales	Aphanizomenonaceae	Cylindrospermopsis	curvispora
2572594	92.3351	1.594	8.74862e-06	Bacteria	Bacteroidetes	Flavobacteriia	Flavobacteriales	Flavobacteriaceae	Myroides	sp. CJ210
1858656	59.0996	1.59094	9.49342e-13	Bacteria	Proteobacteria	Gammaproteobacteria	Alteromonadales	Alteromonadaceae	Alteromonas	pelagimontana
696485	54.2663	1.58872	1.83961e-09	Bacteria	Proteobacteria	Gammaproteobacteria	Vibrionales	Vibrionaceae	Vibrio	owensii
1216932	8.61429	1.58685	7.93143e-05	Bacteria	Firmicutes	Clostridia	Clostridiales	Clostridiaceae	Clostridium	bornimense
155077	206.376	1.58533	2.38206e-10	Bacteria	Proteobacteria	Gammaproteobacteria	Cellvibrionales	Cellvibrionaceae	Cellvibrio	japonicus
28108	116.941	1.58528	2.18661e-08	Bacteria	Proteobacteria	Gammaproteobacteria	Alteromonadales	Alteromonadaceae	Alteromonas	macleodii
135620	7.64007	1.58498	7.06573e-05	Bacteria	Proteobacteria	Gammaproteobacteria	Oceanospirillales	Oceanospirillaceae
1032072	5.23752	1.58452	0.000537985	Bacteria	Proteobacteria	Epsilonproteobacteria	Campylobacterales	Campylobacteraceae	Malaciobacter	Arcobacter molluscorum
331648	59.079	1.58361	3.15385e-09	Bacteria	Bacteroidetes	Flavobacteriia	Flavobacteriales	Flavobacteriaceae	Nonlabens	spongiae
556054	139.294	1.58351	3.37489e-15	Bacteria	Proteobacteria	Betaproteobacteria	Burkholderiales	Burkholderiaceae	Polynucleobacter	difficilis
28199	5.87246	1.58252	0.00202663	Bacteria	Proteobacteria	Epsilonproteobacteria	Campylobacterales	Campylobacteraceae	Arcobacter	nitrofigilis
81479	713.002	1.58248	1.40157e-15	Bacteria	Proteobacteria	Betaproteobacteria	Burkholderiales	Comamonadaceae	Rhodoferax	antarcticus
2496265	11.5103	1.57938	3.93415e-06	Bacteria	Firmicutes	Bacilli	Lactobacillales	Carnobacteriaceae	Jeotgalibaca	ciconiae
185300	73.8806	1.57615	1.11894e-12	Bacteria	Bacteroidetes	Bacteroidia	Bacteroidales	Paludibacteraceae	Paludibacter	propionicigenes
2759660	45.5825	1.57277	1.65011e-10	Bacteria	Proteobacteria	Alphaproteobacteria	Rhizobiales	Bartonellaceae	Bartonella	sp. HY038
271098	34.7905	1.57249	1.09913e-05	Bacteria	Proteobacteria	Gammaproteobacteria	Alteromonadales	Shewanellaceae	Shewanella	halifaxensis
364317	2661.82	1.57234	6.83782e-23	Bacteria	Proteobacteria	Betaproteobacteria	Burkholderiales	Comamonadaceae	Verminephrobacter	eiseniae
405	443.553	1.56853	1.68228e-10	Bacteria	Proteobacteria	Betaproteobacteria	Nitrosomonadales	Methylophilaceae	Methylobacillus	flagellatus
936476	32.1938	1.56581	4.17975e-11	Bacteria	Proteobacteria	Gammaproteobacteria	Oceanospirillales	Oceanospirillaceae	Marinomonas	posidonica
2305987	59.5196	1.56575	9.75859e-16	Bacteria	Proteobacteria	Alphaproteobacteria	Rhizobiales	Phyllobacteriaceae	Lentilitoribacter	sp. Alg239-R112
1265445	166.29	1.56571	0.000169918	Bacteria	Bacteroidetes	Flavobacteriia	Flavobacteriales	Weeksellaceae	Chryseobacterium	camelliae
2772483	110.133	1.56541	1.51496e-10	Bacteria	Bacteroidetes	Cytophagia	Cytophagales	Cyclobacteriaceae	Algoriphagus	sp. Y33
2714924	1821.32	1.56514	7.56306e-23	Bacteria	Proteobacteria	Betaproteobacteria	Burkholderiales	Comamonadaceae	Diaphorobacter	sp. HDW4A
161360	108.452	1.565	0.000504215	Bacteria	Firmicutes	Bacilli	Bacillales	Planococcaceae	Planococcus	antarcticus
1940612	1576.59	1.56437	1.28447e-12	Bacteria	Proteobacteria	Betaproteobacteria	Burkholderiales	Alcaligenaceae	Pigmentiphaga	aceris
1605891	3734.89	1.56016	3.24721e-17	Bacteria	Proteobacteria	Gammaproteobacteria	Xanthomonadales	Xanthomonadaceae	Lysobacter	maris
1287055	3.40835	1.55845	0.00552239	Bacteria	Spirochaetes	Spirochaetia	Brachyspirales	Brachyspiraceae	Brachyspira	hampsonii
65553	6.02354	1.5568	0.000776878	Bacteria	Proteobacteria	Epsilonproteobacteria	Campylobacterales	Campylobacteraceae	Sulfurospirillum	deleyianum
375175	12.3832	1.55632	0.000995299	Bacteria	Firmicutes	Bacilli	Lactobacillales	Lactobacillaceae	Loigolactobacillus	Lactobacillus backii
1325724	564.352	1.55621	2.55589e-21	Bacteria	Proteobacteria	Alphaproteobacteria	Caulobacterales	Caulobacteraceae	Brevundimonas	vancanneytii
29494	227.954	1.5517	2.26564e-15	Bacteria	Proteobacteria	Gammaproteobacteria	Vibrionales	Vibrionaceae	Vibrio	furnissii
712357	5.25755	1.5507	0.000549432	Bacteria	Fusobacteria	Fusobacteriia	Fusobacteriales	Leptotrichiaceae	Leptotrichia	sp. oral taxon 212
33047	14.6531	1.55033	2.51978e-07	Bacteria	Proteobacteria	Alphaproteobacteria	Rhizobiales	Bartonellaceae	Bartonella	vinsonii
1618	5.24776	1.55	0.00203303	Bacteria	Firmicutes	Bacilli	Lactobacillales	Lactobacillaceae	Liquorilactobacillus	Lactobacillus mali
97481	6.08884	1.54958	0.000893488	Bacteria	Proteobacteria	Gammaproteobacteria	Pasteurellales	Pasteurellaceae	Pasteurella	skyensis
37448	278.676	1.5482	5.7634e-19	Bacteria	Proteobacteria	Betaproteobacteria	Burkholderiales	Comamonadaceae	Polaromonas	vacuolata
2588536	35.5654	1.54791	5.36619e-13	Bacteria	Proteobacteria	Betaproteobacteria	Nitrosomonadales	Methylophilaceae	Candidatus Methylopumilus	universalis
2100422	92.3415	1.54571	1.57886e-09	Bacteria	Proteobacteria	Gammaproteobacteria	Alteromonadales	Idiomarinaceae	Idiomarina	sp. OT37-5b
267363	202.965	1.54524	0.00127426	Bacteria	Firmicutes	Bacilli	Lactobacillales	Lactobacillaceae	Levilactobacillus	Lactobacillus zymae
1635327	12.8657	1.54394	7.0405e-05	Bacteria	Proteobacteria	Gammaproteobacteria	Orbales	Orbaceae	Orbus	sp. IPMB12
2686359	24.6627	1.5431	3.19728e-07	Bacteria	Proteobacteria	Gammaproteobacteria	Alteromonadales	Alteromonadaceae	Paraglaciecola	sp. L1A13
2781022	593.659	1.53955	2.71962e-24	Bacteria	Proteobacteria	Gammaproteobacteria	Xanthomonadales	Xanthomonadaceae	Lysobacter	sp. H21R20
663	40.1669	1.53938	5.25319e-07	Bacteria	Proteobacteria	Gammaproteobacteria	Vibrionales	Vibrionaceae	Vibrio	alginolyticus
1513	13.5705	1.53863	1.58286e-06	Bacteria	Firmicutes	Clostridia	Clostridiales	Clostridiaceae	Clostridium	tetani
1404888	6613.41	1.53856	1.66592e-05	Bacteria	Proteobacteria	Alphaproteobacteria	Rhizobiales	Bradyrhizobiaceae	Bradyrhizobium	sp. 1(2017)
1463158	2309.75	1.53783	1.17763e-20	Bacteria	Proteobacteria	Gammaproteobacteria	Xanthomonadales	Xanthomonadaceae	Thermomonas	carbonis
242605	107.63	1.53652	3.92141e-05	Bacteria	Proteobacteria	Gammaproteobacteria	Xanthomonadales	Rhodanobacteraceae	Luteibacter
2175091	291.592	1.53559	1.41773e-05	Bacteria	Bacteroidetes	Flavobacteriia	Flavobacteriales	Flavobacteriaceae	Flavobacterium	album
84378	4.64855	1.53533	0.00290193	Bacteria	Spirochaetes	Spirochaetia	Brachyspirales	Brachyspiraceae	Brachyspira	murdochii
368607	824.695	1.53377	1.64813e-07	Bacteria	Proteobacteria	Betaproteobacteria	Burkholderiales	Oxalobacteraceae	Janthinobacterium	svalbardensis
1561924	38.4597	1.53197	1.77833e-07	Bacteria	Proteobacteria	Gammaproteobacteria	Oceanospirillales	Kangiellaceae	Kangiella	profundi
672	169.854	1.52961	1.53143e-13	Bacteria	Proteobacteria	Gammaproteobacteria	Vibrionales	Vibrionaceae	Vibrio	vulnificus
51161	5.67282	1.52898	0.0049542	Bacteria	Proteobacteria	Gammaproteobacteria	Pasteurellales	Pasteurellaceae	Actinobacillus	delphinicola
633807	5.66573	1.52536	0.011705	Bacteria	Firmicutes	Bacilli	Lactobacillales	Enterococcaceae	Vagococcus	penaei
2572577	58.2478	1.52436	8.01143e-05	Bacteria	Proteobacteria	Gammaproteobacteria	Alteromonadales	Alteromonadaceae	Salinimonas	sp. KX18D6
206506	775.775	1.52425	7.8653e-10	Bacteria	Proteobacteria	Betaproteobacteria	Burkholderiales	Alcaligenaceae	Kerstersia	gyiorum
190893	69.3865	1.5195	4.90368e-11	Bacteria	Proteobacteria	Gammaproteobacteria	Vibrionales	Vibrionaceae	Vibrio	coralliilyticus
274591	35.3044	1.51944	3.17682e-08	Bacteria	Proteobacteria	Alphaproteobacteria	Rhizobiales	Phyllobacteriaceae	Hoeflea
44249	2637.98	1.51928	0.00133657	Bacteria	Firmicutes	Bacilli	Bacillales	Paenibacillaceae	Paenibacillus
29388	10.8707	1.51598	0.00016436	Bacteria	Firmicutes	Bacilli	Bacillales	Staphylococcaceae	Staphylococcus	capitis
28251	50.8235	1.51381	2.06964e-10	Bacteria	Bacteroidetes	Flavobacteriia	Flavobacteriales	Weeksellaceae	Ornithobacterium	rhinotracheale
1420917	520.288	1.5138	1.8865e-13	Bacteria	Proteobacteria	Gammaproteobacteria	Alteromonadales	Alteromonadaceae	Marinobacter	salarius
1537274	499.745	1.51229	1.28181e-13	Bacteria	Proteobacteria	Betaproteobacteria	Burkholderiales	Oxalobacteraceae	Janthinobacterium	sp. HH102
1581557	19.5198	1.51149	6.22387e-09	Bacteria	Proteobacteria	Betaproteobacteria	Nitrosomonadales	Methylophilaceae	Candidatus Methylopumilus	planktonicus
24	30.1823	1.50975	9.38633e-09	Bacteria	Proteobacteria	Gammaproteobacteria	Alteromonadales	Shewanellaceae	Shewanella	putrefaciens
813	6.29916	1.50902	0.000502109	Bacteria	Chlamydiae	Chlamydiia	Chlamydiales	Chlamydiaceae	Chlamydia	trachomatis
28197	7.46807	1.50731	0.00064763	Bacteria	Proteobacteria	Epsilonproteobacteria	Campylobacterales	Campylobacteraceae	Arcobacter	butzleri
388413	65.5202	1.50685	6.76684e-09	Bacteria	Bacteroidetes	Cytophagia	Cytophagales	Cyclobacteriaceae	Algoriphagus	machipongonensis
202907	615.878	1.50569	5.19047e-30	Bacteria	Proteobacteria	Betaproteobacteria	Burkholderiales	Oxalobacteraceae	Collimonas
238836	15.7437	1.50538	0.00459412	Bacteria	Proteobacteria	Gammaproteobacteria	Alteromonadales	Shewanellaceae	Shewanella	donghaensis
724	14.8373	1.50505	1.47874e-07	Bacteria	Proteobacteria	Gammaproteobacteria	Pasteurellales	Pasteurellaceae	Haemophilus
2714945	1633.84	1.50434	2.32e-13	Bacteria	Proteobacteria	Gammaproteobacteria	Xanthomonadales	Xanthomonadaceae	Thermomonas	sp. HDW16
332101	7.3307	1.50381	0.000301574	Bacteria	Firmicutes	Clostridia	Clostridiales	Clostridiaceae	Clostridium	drakei
715	13.327	1.5035	0.000463658	Bacteria	Proteobacteria	Gammaproteobacteria	Pasteurellales	Pasteurellaceae	Actinobacillus	pleuropneumoniae
79329	1540.7	1.50323	2.37647e-08	Bacteria	Bacteroidetes	Chitinophagia	Chitinophagales	Chitinophagaceae	Chitinophaga	pinensis
75	9785.08	1.50282	4.73711e-06	Bacteria	Proteobacteria	Alphaproteobacteria	Caulobacterales	Caulobacteraceae	Caulobacter
2488810	11.6279	1.50268	0.00059334	Bacteria	Firmicutes	Clostridia	Clostridiales	Hungateiclostridiaceae	Ruminiclostridium	sp. MA18
1316593	6.04364	1.5025	0.00570255	Bacteria	Bacteroidetes	Flavobacteriia	Flavobacteriales	Flavobacteriaceae	Capnocytophaga	sp. oral taxon 864
29570	546.687	1.50039	1.96044e-06	Bacteria	Proteobacteria	Gammaproteobacteria	Oceanospirillales	Halomonadaceae	Halomonas	meridiana
59754	9.97918	1.49991	0.00057728	Bacteria	Proteobacteria	Gammaproteobacteria	Oceanospirillales	Alcanivoracaceae	Alcanivorax	borkumensis
46256	2.14169	1.49874	0.0336436	Bacteria	Firmicutes	Bacilli	Lactobacillales	Leuconostocaceae	Weissella	hellenica
1590	27.9905	1.49837	3.8398e-05	Bacteria	Firmicutes	Bacilli	Lactobacillales	Lactobacillaceae	Lactiplantibacillus	plantarum
654	1528.01	1.49535	4.33841e-09	Bacteria	Proteobacteria	Gammaproteobacteria	Aeromonadales	Aeromonadaceae	Aeromonas	veronii
60920	7026.24	1.49495	0.00915183	Bacteria	Actinobacteria	Actinobacteria	Micrococcales	Sanguibacteraceae	Sanguibacter	keddieii
1410383	6.32798	1.49275	0.00231477	Bacteria	Proteobacteria	Gammaproteobacteria	Enterobacterales	Enterobacteriaceae	Candidatus Tachikawaea	gelatinosa
69665	3156.09	1.49206	4.18593e-05	Bacteria	Proteobacteria	Alphaproteobacteria	Caulobacterales	Caulobacteraceae	Caulobacter	sp. FWC26
302406	295.503	1.49166	0.000242247	Bacteria	Proteobacteria	Betaproteobacteria	Burkholderiales	Alcaligenaceae	Advenella	mimigardefordensis
2703787	759.935	1.49092	1.69165e-05	Bacteria	Bacteroidetes	Chitinophagia	Chitinophagales	Chitinophagaceae	Chitinophaga	sp. H33E-04
1653831	131.946	1.4899	8.40907e-13	Bacteria	Bacteroidetes	Flavobacteriia	Flavobacteriales	Blattabacteriaceae	Blattabacterium	cuenoti
158847	8.20888	1.48944	3.3142e-05	Bacteria	Firmicutes	Negativicutes	Selenomonadales	Selenomonadaceae	Megamonas	hypermegale
720	3.60391	1.48892	0.00905368	Bacteria	Proteobacteria	Gammaproteobacteria	Pasteurellales	Pasteurellaceae	Actinobacillus	lignieresii
431306	190.88	1.487	1.02262e-05	Bacteria	Proteobacteria	Alphaproteobacteria	Rhodospirillales	Acetobacteraceae	Acetobacter	ghanensis
2681986	7.30498	1.48694	0.0125297	Bacteria	Proteobacteria	Gammaproteobacteria	Enterobacterales	Enterobacteriaceae	Candidatus Blochmannia	Blochmannia endosymbiont of Camponotus nipponensis
1504	8.25187	1.48508	0.000393675	Bacteria	Firmicutes	Clostridia	Clostridiales	Clostridiaceae	Clostridium	septicum
28253	12.6166	1.48438	0.000151319	Bacteria	Proteobacteria	Gammaproteobacteria	Oceanospirillales	Oceanospirillaceae	Marinomonas
1016	92.652	1.4835	2.66091e-08	Bacteria	Bacteroidetes	Flavobacteriia	Flavobacteriales	Flavobacteriaceae	Capnocytophaga
1855823	19.1158	1.48193	8.38952e-07	Bacteria	Firmicutes	Bacilli	Bacillales	Staphylococcaceae	Macrococcus	canis
1624	11.9154	1.48174	3.15749e-05	Bacteria	Firmicutes	Bacilli	Lactobacillales	Lactobacillaceae	Ligilactobacillus	salivarius
1191459	43.6671	1.47251	1.5616e-07	Bacteria	Bacteroidetes	Cytophagia	Cytophagales	Flammeovirgaceae	Flammeovirga	sp. MY04
2773454	22.1631	1.47095	4.36837e-07	Bacteria	Proteobacteria	Gammaproteobacteria	Oceanospirillales	Oceanospirillaceae	Marinomonas	sp. SM1966
29580	4381.17	1.47083	2.9495e-05	Bacteria	Proteobacteria	Betaproteobacteria	Burkholderiales	Oxalobacteraceae	Janthinobacterium
242600	12.0173	1.46719	1.26458e-06	Bacteria	Bacteroidetes	Flavobacteriia	Flavobacteriales	Ichthyobacteriaceae	Ichthyobacterium	seriolicida
2587856	158.575	1.46635	7.51535e-06	Bacteria	Proteobacteria	Gammaproteobacteria	Cellvibrionales	Microbulbiferaceae	Microbulbifer	sp. THAF38
1704499	226.952	1.46607	3.856e-08	Bacteria	Proteobacteria	Gammaproteobacteria	Methylococcales	Methylococcaceae	Methylovulum	psychrotolerans
253245	65.4394	1.46592	7.06226e-14	Bacteria	Bacteroidetes	Flavobacteriia	Flavobacteriales	Schleiferiaceae	Owenweeksia	hongkongensis
1844971	787.271	1.46512	4.69137e-31	Bacteria	Proteobacteria	Betaproteobacteria	Burkholderiales	Comamonadaceae	Curvibacter	sp. AEP1-3
1491	51.7926	1.46289	3.81174e-08	Bacteria	Firmicutes	Clostridia	Clostridiales	Clostridiaceae	Clostridium	botulinum
40222	4.08312	1.46182	0.00484937	Bacteria	Proteobacteria	Gammaproteobacteria	Thiotrichales	Piscirickettsiaceae	Methylophaga
1395624	2.84884	1.46105	0.0345567	Bacteria	Proteobacteria	Gammaproteobacteria	Thiotrichales	Francisellaceae	Francisella	sp. LA112445
2603215	582.325	1.46078	6.8351e-13	Bacteria	Proteobacteria	Gammaproteobacteria	Alteromonadales	Alteromonadaceae	Marinobacter	fonticola
2562282	376.119	1.46023	2.4675e-06	Bacteria	Proteobacteria	Gammaproteobacteria	Oceanospirillales	Halomonadaceae	Halomonas	sp. Y2R2
2675053	28.0681	1.45892	7.13739e-09	Bacteria	Proteobacteria	Gammaproteobacteria	Thiotrichales	Piscirickettsiaceae	Thiosulfativibrio	zosterae
2058624	197.64	1.45881	5.73198e-18	Bacteria	Proteobacteria	Betaproteobacteria	Burkholderiales	Oxalobacteraceae	Undibacterium	sp. KW1
1325114	4368.71	1.4578	1.48098e-05	Bacteria	Proteobacteria	Alphaproteobacteria	Rhizobiales	Bradyrhizobiaceae	Bradyrhizobium	sp. CCBAU 53351
2781023	346.776	1.45756	7.71394e-25	Bacteria	Proteobacteria	Gammaproteobacteria	Xanthomonadales	Xanthomonadaceae	Lysobacter	sp. H23M41
2709396	74.5661	1.4537	8.11855e-07	Bacteria	Proteobacteria	Betaproteobacteria	Neisseriales	Neisseriaceae	Neisseria	sp. ZJ785
354356	2401.34	1.45051	1.84422e-09	Bacteria	Bacteroidetes	Chitinophagia	Chitinophagales	Chitinophagaceae	Niastella	koreensis
2599297	4934.29	1.45001	4.3342e-09	Bacteria	Proteobacteria	Alphaproteobacteria	Sphingomonadales	Sphingomonadaceae	Sphingomonas	sp. XS-10
2048654	41.0359	1.44982	0.000632991	Bacteria	Firmicutes	Bacilli	Bacillales	Planococcaceae	Solibacillus	sp. R5-41
56426	3.4419	1.44737	0.0109378	Bacteria	Proteobacteria	Alphaproteobacteria	Rhizobiales	Bartonellaceae	Bartonella	clarridgeiae
2698672	67.6585	1.44518	5.12307e-07	Bacteria	Bacteroidetes	Flavobacteriia	Flavobacteriales	Flavobacteriaceae	Muricauda	sp. 501str8
176102	15.4859	1.44428	0.00574368	Bacteria	Proteobacteria	Gammaproteobacteria	Alteromonadales	Pseudoalteromonadaceae	Pseudoalteromonas	agarivorans
617123	6.77309	1.44238	0.00360218	Bacteria	Firmicutes	Clostridia	Clostridiales	Lachnospiraceae	Lachnoanaerobaculum	umeaense
32052	55.2417	1.44184	0.000418455	Bacteria	Cyanobacteria		Synechococcales	Synechococcaceae	Synechococcus	sp. WH 8020
1844051	62.5417	1.44144	2.73078e-09	Bacteria	Proteobacteria	Alphaproteobacteria	Rhizobiales	Brucellaceae	Brucella	sp. 09RB8910
33055	4.25135	1.44116	0.0106579	Bacteria	Proteobacteria	Betaproteobacteria	Nitrosomonadales	Casimicrobiaceae	Candidatus Kinetoplastibacterium
2762611	2355.3	1.43954	7.69699e-15	Bacteria	Proteobacteria	Gammaproteobacteria	Xanthomonadales	Xanthomonadaceae	Lysobacter	sp. CW239
1239307	259.403	1.43624	2.15656e-06	Bacteria	Proteobacteria	Gammaproteobacteria	Enterobacterales	Pectobacteriaceae	Sodalis	praecaptivus
1945658	4.41044	1.43616	0.0125425	Bacteria	Bacteroidetes	Flavobacteriia	Flavobacteriales	Flavobacteriaceae	Capnocytophaga	sp. H4358
2507538	47.7599	1.43554	3.09487e-10	Bacteria	Bacteroidetes	Flavobacteriia	Flavobacteriales	Flavobacteriaceae	Muriicola	sp. MMS17-SY002
2781021	635.919	1.43498	1.79797e-22	Bacteria	Proteobacteria	Gammaproteobacteria	Xanthomonadales	Xanthomonadaceae	Lysobacter	sp. H21R4
308354	7.22592	1.43232	0.00125717	Bacteria	Firmicutes	Bacilli	Bacillales	Staphylococcaceae	Staphylococcus	simiae
909656	24.1077	1.43134	3.95693e-07	Bacteria	Bacteroidetes	Bacteroidia	Bacteroidales	Tannerellaceae	Phocaeicola
1874317	334.039	1.42873	0.000204371	Bacteria	Proteobacteria	Gammaproteobacteria	Alteromonadales	Alteromonadaceae	Marinobacter	salinus
104336	8545.99	1.42788	0.000191757	Bacteria	Actinobacteria	Actinobacteria	Micrococcales	Microbacteriaceae	Microbacterium	foliorum
1746199	2273.74	1.42705	6.70359e-35	Bacteria	Proteobacteria	Betaproteobacteria	Burkholderiales	Alcaligenaceae	Bordetella	sp. N
1874061	2476.12	1.42389	1.40755e-07	Bacteria	Proteobacteria	Alphaproteobacteria	Sphingomonadales	Sphingomonadaceae	Sphingopyxis	sp. EG6
34021	14.7455	1.42305	4.66159e-06	Bacteria	Proteobacteria	Alphaproteobacteria	Rhizobiales	Rhizobiaceae	Liberibacter	Candidatus Liberibacter asiaticus
293371	5.78206	1.42081	0.00134815	Bacteria	Firmicutes	Bacilli	Lactobacillales	Lactobacillaceae	Paucilactobacillus	Lactobacillus oligofermentans
676	221.95	1.42019	2.80655e-09	Bacteria	Proteobacteria	Gammaproteobacteria	Vibrionales	Vibrionaceae	Vibrio	fluvialis
1019	42.9789	1.42006	1.46021e-05	Bacteria	Bacteroidetes	Flavobacteriia	Flavobacteriales	Flavobacteriaceae	Capnocytophaga	sputigena
178399	49.7733	1.41845	1.49775e-10	Bacteria	Proteobacteria	Gammaproteobacteria	Oceanospirillales	Oceanospirillaceae	Marinomonas	primoryensis
28227	2.6785	1.41818	0.023026	Bacteria	Tenericutes	Mollicutes	Mycoplasmatales	Mycoplasmataceae	Mycoplasma	penetrans
36745	16.6388	1.41781	0.0128047	Bacteria	Firmicutes	Clostridia	Clostridiales	Clostridiaceae	Clostridium	saccharoperbutylacetonicum
261963	7.51937	1.41705	0.00673496	Bacteria	Proteobacteria	Gammaproteobacteria	Oceanospirillales	Kangiellaceae	Kangiella
2652177	10.0265	1.41656	0.000102714	Bacteria	Proteobacteria	Betaproteobacteria	Burkholderiales	Alcaligenaceae	Pelistega	sp. NLN63
123824	17.4023	1.41564	7.04137e-06	Bacteria	Proteobacteria	Gammaproteobacteria	Pasteurellales	Pasteurellaceae	Frederiksenia	canicola
320787	67.3958	1.41551	6.29322e-13	Bacteria	Bacteroidetes	Cytophagia	Cytophagales	Cyclobacteriaceae	Cyclobacterium	amurskyense
298596	20.1011	1.41311	0.000504951	Bacteria	Firmicutes	Bacilli	Bacillales	Planococcaceae	Sporosarcina	ureilytica
111501	76.3472	1.41006	5.68662e-17	Bacteria	Bacteroidetes	Flavobacteriia	Flavobacteriales	Flavobacteriaceae	Muricauda	ruestringensis
1097668	571.886	1.40849	1.33869e-05	Bacteria	Proteobacteria	Betaproteobacteria	Burkholderiales	Burkholderiaceae	Burkholderia	sp. YI23
314282	13.3268	1.4066	7.89395e-06	Bacteria	Proteobacteria	Gammaproteobacteria	Alteromonadales	Psychromonadaceae	Psychromonas	sp. CNPT3
738	25.8368	1.40607	7.07195e-08	Bacteria	Proteobacteria	Gammaproteobacteria	Pasteurellales	Pasteurellaceae	Glaesserella	parasuis
1421	26.9348	1.40583	9.80627e-06	Bacteria	Firmicutes	Bacilli	Bacillales	Bacillaceae	Lysinibacillus	sphaericus
28107	11.8317	1.40377	2.95138e-05	Bacteria	Proteobacteria	Gammaproteobacteria	Alteromonadales	Pseudoalteromonadaceae	Pseudoalteromonas	espejiana
1816219	11.8964	1.40349	0.000409835	Bacteria	Proteobacteria	Gammaproteobacteria	Alteromonadales	Colwelliaceae	Colwellia	sp. PAMC 21821
400770	4878.74	1.40299	0.000655736	Bacteria	Proteobacteria	Alphaproteobacteria	Rhizobiales	Hyphomicrobiaceae	Devosia	ginsengisoli
216465	2433.7	1.40274	1.48194e-19	Bacteria	Proteobacteria	Betaproteobacteria	Burkholderiales	Comamonadaceae	Polaromonas	naphthalenivorans
1588	12.6832	1.40233	0.000203516	Bacteria	Firmicutes	Bacilli	Lactobacillales	Lactobacillaceae	Lentilactobacillus	Lactobacillus hilgardii
232721	257.182	1.39937	1.83092e-19	Bacteria	Proteobacteria	Betaproteobacteria	Burkholderiales	Comamonadaceae	Acidovorax	sp. JS42
2172099	24.8883	1.39736	1.08039e-08	Bacteria	Proteobacteria	Gammaproteobacteria	Alteromonadales	Alteromonadaceae	Catenovulum	sp. CCB-QB4
1566358	41.7691	1.39727	3.21917e-08	Bacteria	Firmicutes	Bacilli	Bacillales	Paenibacillaceae	Paenibacillus	sp. IHBB 10380
1118202	94.5892	1.39646	0.000294327	Bacteria	Bacteroidetes	Flavobacteriia	Flavobacteriales	Weeksellaceae	Cruoricaptor	ignavus
1795043	504.736	1.39425	8.20448e-09	Bacteria	Proteobacteria	Betaproteobacteria	Burkholderiales	Burkholderiaceae	Burkholderia	sp. PAMC 26561
2714936	319.159	1.39297	1.3518e-11	Bacteria	Proteobacteria	Gammaproteobacteria	Xanthomonadales	Xanthomonadaceae	Lysobacter	sp. HDW10
329854	42.3072	1.39058	3.2741e-12	Bacteria	Bacteroidetes	Bacteroidia	Bacteroidales	Bacteroidaceae	Bacteroides	intestinalis
2509614	3649.41	1.38961	3.84845e-24	Bacteria	Proteobacteria	Betaproteobacteria	Burkholderiales	Comamonadaceae	Rhodoferax	sediminis
1763535	1079.36	1.3895	6.50177e-22	Bacteria	Proteobacteria	Betaproteobacteria	Burkholderiales	Comamonadaceae	Hydrogenophaga	crassostreae
1290	9.52167	1.38868	0.000115857	Bacteria	Firmicutes	Bacilli	Bacillales	Staphylococcaceae	Staphylococcus	hominis
2184519	1106.65	1.38297	1.67429e-17	Bacteria	Proteobacteria	Betaproteobacteria	Burkholderiales	Comamonadaceae	Hydrogenophaga	sp. NH-16
754429	35.9257	1.38065	6.2978e-07	Bacteria	Bacteroidetes	Flavobacteriia	Flavobacteriales	Flavobacteriaceae	Gilvibacter	sp. SZ-19
203804	3.70686	1.37727	0.0330634	Bacteria	Proteobacteria	Gammaproteobacteria	Enterobacterales	Enterobacteriaceae	Candidatus Blochmannia
1935204	2.93051	1.3759	0.022332	Bacteria	Proteobacteria	Epsilonproteobacteria	Campylobacterales	Campylobacteraceae	Aliarcobacter	[Arcobacter] porcinus
33970	10.2718	1.37487	6.58618e-05	Bacteria	Firmicutes	Bacilli	Lactobacillales	Enterococcaceae	Melissococcus	plutonius
769	9.3454	1.37465	0.0203981	Bacteria	Proteobacteria	Alphaproteobacteria	Rickettsiales	Anaplasmataceae	Anaplasma	centrale
53246	161.361	1.37084	9.72521e-36	Bacteria	Proteobacteria	Gammaproteobacteria	Alteromonadales	Pseudoalteromonadaceae	Pseudoalteromonas
2714929	5.79934	1.36954	0.00232572	Bacteria	Firmicutes	Erysipelotrichia	Erysipelotrichales	Erysipelotrichaceae	Erysipelothrix	sp. HDW6B
2565558	1103.35	1.36634	8.73191e-23	Bacteria	Proteobacteria	Betaproteobacteria	Burkholderiales	Comamonadaceae	Hydrogenophaga	sp. PAMC20947
2662262	22.5859	1.36501	0.00025569	Bacteria	Proteobacteria	Gammaproteobacteria	Vibrionales	Vibrionaceae	Vibrio	sp. SM1977
827	5.59886	1.36354	0.00259824	Bacteria	Proteobacteria	Epsilonproteobacteria	Campylobacterales	Campylobacteraceae	Campylobacter	ureolyticus
1987723	202.835	1.363	3.89929e-30	Bacteria	Proteobacteria	Gammaproteobacteria	Cellvibrionales	Cellvibrionaceae	Cellvibrio	sp. PSBB006
241244	27.0147	1.36164	0.000184742	Bacteria	Firmicutes	Bacilli	Bacillales	Planococcaceae	Rummeliibacillus	stabekisii
2735554	214.989	1.36143	1.44549e-18	Bacteria	Proteobacteria	Betaproteobacteria	Burkholderiales	Comamonadaceae	Diaphorobacter	sp. JS3050
788	7.57503	1.35882	0.0137301	Bacteria	Proteobacteria	Alphaproteobacteria	Rickettsiales	Rickettsiaceae	Rickettsia	canadensis
79328	270.035	1.35875	2.23992e-06	Bacteria	Bacteroidetes	Chitinophagia	Chitinophagales	Chitinophagaceae	Chitinophaga
2562451	3.71048	1.35463	0.0115844	Bacteria	Firmicutes	Bacilli	Lactobacillales	Enterococcaceae	Vagococcus	sp. CF-49
60548	1496.8	1.35304	0.000637778	Bacteria	Proteobacteria	Betaproteobacteria	Burkholderiales	Burkholderiaceae	Paraburkholderia	graminis
80868	1344.55	1.3525	5.21461e-24	Bacteria	Proteobacteria	Betaproteobacteria	Burkholderiales	Comamonadaceae	Acidovorax	cattleyae
2547970	11.2112	1.35214	0.000757439	Bacteria	Proteobacteria	Gammaproteobacteria	Alteromonadales	Shewanellaceae	Parashewanella	tropica
2591634	95.6301	1.35087	2.03261e-20	Bacteria	Bacteroidetes	Cytophagia	Cytophagales	Cyclobacteriaceae	Echinicola	sp. LN3S3
1278212	5.13797	1.34672	0.0064615	Bacteria	Proteobacteria	Epsilonproteobacteria	Campylobacterales	Campylobacteraceae	Arcobacter	suis
2169540	37.7964	1.34603	0.00214279	Bacteria	Firmicutes	Bacilli	Bacillales	Bacillaceae	Lysinibacillus	sp. 2017
43305	13.1473	1.34431	0.00021579	Bacteria	Firmicutes	Clostridia	Clostridiales	Lachnospiraceae	Butyrivibrio	proteoclasticus
2763317	7564.85	1.34394	2.00105e-05	Bacteria	Proteobacteria	Gammaproteobacteria	Xanthomonadales	Xanthomonadaceae	Lysobacter	sp. II4
182710	43.107	1.34386	7.20575e-10	Bacteria	Firmicutes	Bacilli	Bacillales	Bacillaceae	Oceanobacillus	iheyensis
84022	13.2598	1.34368	5.88629e-05	Bacteria	Firmicutes	Clostridia	Clostridiales	Clostridiaceae	Clostridium	aceticum
446	72.1124	1.34285	1.48891e-08	Bacteria	Proteobacteria	Gammaproteobacteria	Legionellales	Legionellaceae	Legionella	pneumophila
1288	9.22606	1.34232	0.00164283	Bacteria	Firmicutes	Bacilli	Bacillales	Staphylococcaceae	Staphylococcus	xylosus
2698682	2122.46	1.34184	9.1018e-14	Bacteria	Proteobacteria	Gammaproteobacteria	Xanthomonadales	Xanthomonadaceae	Lysobacter	oculi
1547283	57.2487	1.34115	0.000639001	Bacteria	Firmicutes	Bacilli	Bacillales	Bacillaceae	Bacillus	weihaiensis
2561924	3308.5	1.33964	3.27733e-11	Bacteria	Proteobacteria	Alphaproteobacteria	Caulobacterales	Caulobacteraceae	Brevundimonas	sp. MF30-B
1465	68.7997	1.33894	3.03377e-08	Bacteria	Firmicutes	Bacilli	Bacillales	Paenibacillaceae	Brevibacillus	laterosporus
93219	1238.55	1.33879	4.72098e-17	Bacteria	Proteobacteria	Betaproteobacteria	Burkholderiales	Burkholderiaceae	Pandoraea	norimbergensis
1671721	161.547	1.33837	0.000741957	Bacteria	Proteobacteria	Gammaproteobacteria	Alteromonadales	Alteromonadaceae	Marinobacter	sp. CP1
1736	115.802	1.33782	0.00813373	Bacteria	Firmicutes	Clostridia	Clostridiales	Eubacteriaceae	Eubacterium	limosum
434010	2223.82	1.33765	4.59339e-15	Bacteria	Proteobacteria	Betaproteobacteria	Burkholderiales	Comamonadaceae	Hydrogenophaga	sp. PBL-H3
386487	6.61901	1.33734	0.00474937	Bacteria	Proteobacteria	Gammaproteobacteria	Immundisolibacterales	Immundisolibacteraceae	Candidatus Ruthia	magnifica
2599805	350.997	1.33511	1.46022e-05	Bacteria	Proteobacteria	Alphaproteobacteria	Rhizobiales	Bradyrhizobiaceae	Bradyrhizobium	sp. SG09
107327	16.5457	1.33422	2.42611e-06	Bacteria	Proteobacteria	Gammaproteobacteria	Alteromonadales	Pseudoalteromonadaceae	Pseudoalteromonas	ulvae
170679	22.4927	1.33395	1.66785e-06	Bacteria	Proteobacteria	Gammaproteobacteria	Vibrionales	Vibrionaceae	Vibrio	chagasii
2058133	5.76664	1.33238	0.00641803	Bacteria	Proteobacteria	Gammaproteobacteria	Alteromonadales	Alteromonadaceae	Alteromonas	sp. MB-3u-76
1898474	9.08033	1.33109	0.000238996	Bacteria	Firmicutes	Bacilli	Bacillales	Staphylococcaceae	Macrococcus	sp. IME1552
1771309	1598.19	1.331	7.02798e-08	Bacteria	Proteobacteria	Gammaproteobacteria	Oceanospirillales	Halomonadaceae	Salinicola	tamaricis
33050	6183.13	1.32884	9.33497e-07	Bacteria	Proteobacteria	Alphaproteobacteria	Sphingomonadales	Sphingomonadaceae	Sphingopyxis	macrogoltabida
423349	385.034	1.32857	1.27198e-27	Bacteria	Bacteroidetes	Sphingobacteriia	Sphingobacteriales	Sphingobacteriaceae	Mucilaginibacter
1457153	3.00091	1.32744	0.0269677	Bacteria	Chlamydiae	Chlamydiia	Chlamydiales	Chlamydiaceae	Chlamydia	gallinacea
283734	28.348	1.32701	4.87085e-09	Bacteria	Firmicutes	Bacilli	Bacillales	Staphylococcaceae	Staphylococcus	pseudintermedius
83614	874.028	1.32661	5.68418e-12	Bacteria	Proteobacteria	Gammaproteobacteria	Xanthomonadales	Xanthomonadaceae	Luteimonas
55080	115.177	1.32588	4.72066e-05	Bacteria	Firmicutes	Bacilli	Bacillales	Paenibacillaceae	Brevibacillus
2714923	1419.57	1.32468	6.24448e-21	Bacteria	Proteobacteria	Betaproteobacteria	Burkholderiales	Comamonadaceae	Acidovorax	sp. HDW3
219181	15.2139	1.32455	0.000233757	Bacteria	Proteobacteria	Betaproteobacteria	Burkholderiales	Comamonadaceae	Ottowia
1679002	18.1456	1.32418	1.73093e-07	Bacteria	Proteobacteria	Betaproteobacteria	Nitrosomonadales	Methylophilaceae	Candidatus Methylopumilus
80842	1840.16	1.32242	1.10325e-27	Bacteria	Proteobacteria	Betaproteobacteria	Burkholderiales	Oxalobacteraceae	Herbaspirillum	rubrisubalbicans
1750719	18.0799	1.32141	0.00136923	Bacteria	Firmicutes	Bacilli	Bacillales	Planococcaceae	Kurthia	sp. 11kri321
2743470	2943.46	1.32121	3.61987e-23	Bacteria	Proteobacteria	Betaproteobacteria	Burkholderiales	Comamonadaceae	Acidovorax	sp. 16-35-5
450	17.2986	1.3201	1.65306e-05	Bacteria	Proteobacteria	Gammaproteobacteria	Legionellales	Legionellaceae	Legionella	longbeachae
1318743	10.8681	1.3163	0.00916232	Bacteria	Proteobacteria	Alphaproteobacteria	Rhizobiales	Bartonellaceae	Bartonella	ancashensis
1715720	1958.81	1.31419	1.46504e-12	Bacteria	Proteobacteria	Betaproteobacteria	Burkholderiales	Comamonadaceae	Diaphorobacter	ruginosibacter
1145276	3.28592	1.31167	0.0261703	Bacteria	Firmicutes	Bacilli	Bacillales	Bacillaceae	Lysinibacillus	varians
691	29.5136	1.31079	3.12911e-05	Bacteria	Proteobacteria	Gammaproteobacteria	Vibrionales	Vibrionaceae	Vibrio	natriegens
2708301	828.124	1.31067	2.42417e-05	Bacteria	Proteobacteria	Gammaproteobacteria	Cellvibrionales	Halieaceae	Kineobactrum	sp. M2
34020	7.09535	1.30988	0.00294993	Bacteria	Proteobacteria	Alphaproteobacteria	Rhizobiales	Rhizobiaceae	Liberibacter	Candidatus Liberibacter africanus
1840239	3.95863	1.30777	0.0146488	Bacteria	Proteobacteria	Betaproteobacteria	Burkholderiales	Comamonadaceae	Polaromonas	sp. E10S
1357916	4452.27	1.30716	1.11492e-05	Bacteria	Proteobacteria	Alphaproteobacteria	Sphingomonadales	Sphingomonadaceae	Sphingopyxis	sp. QXT-31
28116	31.2211	1.30693	6.95522e-06	Bacteria	Bacteroidetes	Bacteroidia	Bacteroidales	Bacteroidaceae	Bacteroides	ovatus
135622	125.965	1.30644	2.56615e-11	Bacteria	Proteobacteria	Gammaproteobacteria	Alteromonadales
2006110	2323.82	1.30519	2.66031e-18	Bacteria	Proteobacteria	Gammaproteobacteria	Xanthomonadales	Xanthomonadaceae	Luteimonas	chenhongjianii
189426	70.5583	1.30316	2.75152e-06	Bacteria	Firmicutes	Bacilli	Bacillales	Paenibacillaceae	Paenibacillus	odorifer
249188	14.4296	1.30264	4.41953e-06	Bacteria	Proteobacteria	Gammaproteobacteria	Pasteurellales	Pasteurellaceae	Haemophilus	pittmaniae
326523	81.3271	1.30112	5.18428e-07	Bacteria	Proteobacteria	Betaproteobacteria	Neisseriales	Neisseriaceae	Neisseria	zoodegmatis
2109915	1426.17	1.30063	3.27503e-25	Bacteria	Proteobacteria	Betaproteobacteria	Burkholderiales	Comamonadaceae	Simplicispira	suum
66821	13.7161	1.29964	0.0016816	Bacteria	Proteobacteria	Epsilonproteobacteria	Campylobacterales	Campylobacteraceae	Sulfurospirillum	multivorans
1842537	2349.35	1.29955	8.4727e-19	Bacteria	Proteobacteria	Betaproteobacteria	Burkholderiales	Comamonadaceae	Hydrogenophaga	sp. RAC07
225991	1197.26	1.29949	6.15288e-29	Bacteria	Proteobacteria	Betaproteobacteria	Burkholderiales	Comamonadaceae	Comamonas	aquatica
2341117	154.561	1.29908	5.63061e-05	Bacteria	Bacteroidetes	Chitinophagia	Chitinophagales	Chitinophagaceae	Arachidicoccus	soli
680279	37.1273	1.29764	1.22416e-07	Bacteria	Proteobacteria	Gammaproteobacteria	Alteromonadales	Alteromonadaceae	Agarivorans	gilvus
1780362	6.33407	1.29423	0.00212916	Bacteria	Proteobacteria	Epsilonproteobacteria	Campylobacterales	Campylobacteraceae	Campylobacter	geochelonis
758	11.9577	1.29172	0.0067473	Bacteria	Proteobacteria	Gammaproteobacteria	Pasteurellales	Pasteurellaceae	Rodentibacter	pneumotropicus
2565782	2052.85	1.28829	2.11013e-24	Bacteria	Proteobacteria	Gammaproteobacteria	Xanthomonadales	Xanthomonadaceae	Luteimonas	yindakuii
260364	118.82	1.2876	0.000194497	Bacteria	Proteobacteria	Gammaproteobacteria	Alteromonadales	Shewanellaceae	Shewanella	marisflavi
2686358	14.6056	1.28741	0.000691578	Bacteria	Proteobacteria	Gammaproteobacteria	Alteromonadales	Alteromonadaceae	Paraglaciecola	sp. L3A3
242606	1729.26	1.28378	0.000882905	Bacteria	Proteobacteria	Gammaproteobacteria	Xanthomonadales	Rhodanobacteraceae	Luteibacter	rhizovicinus
2781024	317.556	1.28315	4.60552e-21	Bacteria	Proteobacteria	Gammaproteobacteria	Xanthomonadales	Xanthomonadaceae	Lysobacter	sp. H23M47
1699621	22.7358	1.28262	1.24438e-08	Bacteria	Proteobacteria	Gammaproteobacteria	Pseudomonadales	Moraxellaceae	Psychrobacter	sp. P11F6
2072025	26.6251	1.28156	0.0234692	Bacteria	Firmicutes	Bacilli	Bacillales	Bacillaceae	Lysinibacillus	sp. YS11
197	11.9918	1.28034	9.82235e-05	Bacteria	Proteobacteria	Epsilonproteobacteria	Campylobacterales	Campylobacteraceae	Campylobacter	jejuni
1288495	1397.59	1.27913	2.18539e-18	Bacteria	Proteobacteria	Betaproteobacteria	Burkholderiales	Comamonadaceae	Diaphorobacter	aerolatus
2771436	1939.79	1.27801	1.71493e-18	Bacteria	Proteobacteria	Gammaproteobacteria	Xanthomonadales	Xanthomonadaceae	Thermomonas	sp. XSG
1249553	126.941	1.27791	3.69016e-06	Bacteria	Proteobacteria	Gammaproteobacteria	Oceanospirillales	Oceanospirillaceae	Bacterioplanes	sanyensis
1329899	3.96582	1.27749	0.016384	Bacteria	Proteobacteria	Gammaproteobacteria	Thiotrichales	Piscirickettsiaceae	Cycloclasticus	zancles
316068	68.4971	1.27733	4.1164e-08	Bacteria	Bacteroidetes	Cytophagia	Cytophagales	Cytophagaceae	Leadbetterella	byssophila
66969	14.416	1.27718	0.000344021	Bacteria	Proteobacteria	Gammaproteobacteria	Legionellales	Legionellaceae	Legionella	waltersii
2691913	44.9997	1.27568	2.93296e-09	Bacteria	Proteobacteria	Alphaproteobacteria	Rhizobiales	Brucellaceae	Brucella	sp. BO3
729	17.9994	1.27547	5.06882e-05	Bacteria	Proteobacteria	Gammaproteobacteria	Pasteurellales	Pasteurellaceae	Haemophilus	parainfluenzae
400634	51.323	1.2752	0.0057952	Bacteria	Firmicutes	Bacilli	Bacillales	Bacillaceae	Lysinibacillus
42862	5.21306	1.27373	0.00714794	Bacteria	Proteobacteria	Alphaproteobacteria	Rickettsiales	Rickettsiaceae	Rickettsia	felis
1335745	99.8024	1.27286	0.00448759	Bacteria	Proteobacteria	Gammaproteobacteria	Chromatiales	Ectothiorhodospiraceae	Spiribacter
60961	29.5669	1.27138	4.68382e-07	Bacteria	Proteobacteria	Gammaproteobacteria	Alteromonadales	Shewanellaceae	Shewanella	woodyi
336810	15.0454	1.26764	1.23695e-05	Bacteria	Bacteroidetes	Flavobacteriia	Flavobacteriales	Schleiferiaceae	Candidatus Sulcia	muelleri
507	270.659	1.26693	3.97973e-17	Bacteria	Proteobacteria	Betaproteobacteria	Burkholderiales	Alcaligenaceae	Alcaligenes
607711	54.8525	1.26554	9.67261e-05	Bacteria	Proteobacteria	Betaproteobacteria	Neisseriales	Neisseriaceae	Neisseria	wadsworthii
536441	100.007	1.26535	1.63401e-09	Bacteria	Bacteroidetes	Flavobacteriia	Flavobacteriales	Weeksellaceae	Planobacterium	Chryseobacterium taklimakanense
2496866	34.3657	1.26212	2.33459e-09	Bacteria	Bacteroidetes	Flavobacteriia	Flavobacteriales	Flavobacteriaceae	Nonlabens	sp. MJ115
47951	17.4352	1.26065	0.000304965	Bacteria	Proteobacteria	Gammaproteobacteria	Vibrionales	Vibrionaceae	Vibrio	cyclitrophicus
187493	60.5382	1.26046	4.47691e-11	Bacteria	Proteobacteria	Gammaproteobacteria	Oceanospirillales	Oceanospirillaceae	Thalassolituus	oleivorans
1854057	3414.91	1.25975	3.95347e-06	Bacteria	Proteobacteria	Alphaproteobacteria	Rhizobiales	Phyllobacteriaceae	Mesorhizobium	sp. AA22
234	873.493	1.25918	7.32438e-17	Bacteria	Proteobacteria	Alphaproteobacteria	Rhizobiales	Brucellaceae	Brucella
519472	6.29421	1.25765	0.0129065	Bacteria	Firmicutes	Bacilli	Lactobacillales	Enterococcaceae	Vagococcus	teuberi
2604421	906.472	1.25593	2.67064e-10	Bacteria	Bacteroidetes	Chitinophagia	Chitinophagales	Chitinophagaceae	Chitinophaga	sp. XS-30
2560029	26.2387	1.25578	0.00329992	Bacteria	Proteobacteria	Gammaproteobacteria	Aeromonadales	Aeromonadaceae	Aeromonas	sp. 2692-1
1244531	7.21985	1.25513	0.011145	Bacteria	Proteobacteria	Epsilonproteobacteria	Campylobacterales	Campylobacteraceae	Campylobacter	iguaniorum
33968	7.48874	1.25226	0.00186468	Bacteria	Firmicutes	Bacilli	Lactobacillales	Leuconostocaceae	Leuconostoc	pseudomesenteroides
67854	31.2421	1.25177	1.04524e-05	Bacteria	Proteobacteria	Gammaproteobacteria	Pasteurellales	Pasteurellaceae	Actinobacillus	succinogenes
1871047	55.4329	1.25177	2.26756e-10	Bacteria	Bacteroidetes	Flavobacteriia	Flavobacteriales	Weeksellaceae	Chryseobacterium	sp.
754477	64.6102	1.24777	2.25074e-06	Bacteria	Proteobacteria	Gammaproteobacteria	Thiotrichales	Piscirickettsiaceae	Methylophaga	frappieri
292691	10.4982	1.24607	0.000554976	Bacteria	Bacteroidetes	Flavobacteriia	Flavobacteriales	Flavobacteriaceae	Gramella
985762	5.48722	1.24585	0.0154581	Bacteria	Firmicutes	Bacilli	Bacillales	Staphylococcaceae	Staphylococcus	agnetis
2579250	7.8125	1.24505	0.000590157	Bacteria	Proteobacteria	Epsilonproteobacteria	Nautiliales	Nautiliaceae	Nautilia	sp. PV-1
735	5.98563	1.24322	0.00290161	Bacteria	Proteobacteria	Gammaproteobacteria	Pasteurellales	Pasteurellaceae	Haemophilus	parahaemolyticus
1502	34.8551	1.24142	8.74152e-07	Bacteria	Firmicutes	Clostridia	Clostridiales	Clostridiaceae	Clostridium	perfringens
40754	45.0095	1.24106	8.43793e-11	Bacteria	Proteobacteria	Gammaproteobacteria	Thiotrichales	Thiotrichaceae	Thioploca	ingrica
506	4350.68	1.23925	1.07796e-09	Bacteria	Proteobacteria	Betaproteobacteria	Burkholderiales	Alcaligenaceae
718	6.95805	1.23861	0.00390693	Bacteria	Proteobacteria	Gammaproteobacteria	Pasteurellales	Pasteurellaceae	Actinobacillus	equuli
1007105	364.781	1.23828	1.23799e-16	Bacteria	Proteobacteria	Betaproteobacteria	Burkholderiales	Alcaligenaceae	Pusillimonas	sp. T7-7
39766	3.81591	1.23704	0.0334152	Bacteria	Proteobacteria	Epsilonproteobacteria	Campylobacterales	Thiovulaceae	Sulfurimonas	denitrificans
29552	7.06581	1.23681	0.00768692	Bacteria	Tenericutes	Mollicutes	Acholeplasmatales	Acholeplasmataceae	Acholeplasma	axanthum
520	105.747	1.23621	2.49246e-08	Bacteria	Proteobacteria	Betaproteobacteria	Burkholderiales	Alcaligenaceae	Bordetella	pertussis
1727163	73.135	1.23587	7.30541e-13	Bacteria	Bacteroidetes	Cytophagia	Cytophagales	Cyclobacteriaceae	Algoriphagus	sanaruensis
316278	56.1656	1.23429	0.000318616	Bacteria	Cyanobacteria		Synechococcales	Synechococcaceae	Synechococcus	sp. RCC307
33074	185.979	1.23302	2.99765e-08	Bacteria	Proteobacteria	Gammaproteobacteria	Oceanospirillales	Halomonadaceae	Zymobacter	palmae
437505	277.116	1.23247	2.03944e-08	Bacteria	Proteobacteria	Gammaproteobacteria	Chromatiales	Granulosicoccaceae	Granulosicoccus	antarcticus
2082188	1953.94	1.23132	0.000136763	Bacteria	Proteobacteria	Alphaproteobacteria	Sphingomonadales	Sphingomonadaceae	Sphingobium	sp. YG1
862126	233.011	1.23112	3.59138e-25	Bacteria	Bacteroidetes	Sphingobacteriia	Sphingobacteriales	Sphingobacteriaceae	Mucilaginibacter	ginsenosidivorax
314281	17.0918	1.23023	2.37335e-05	Bacteria	Proteobacteria	Gammaproteobacteria	Alteromonadales	Pseudoalteromonadaceae	Pseudoalteromonas	tunicata
728	12.8953	1.22948	0.00104578	Bacteria	Proteobacteria	Gammaproteobacteria	Pasteurellales	Pasteurellaceae	Avibacterium	paragallinarum
201	6.60712	1.22902	0.0306294	Bacteria	Proteobacteria	Epsilonproteobacteria	Campylobacterales	Campylobacteraceae	Campylobacter	lari
265668	24.7789	1.22854	0.00294775	Bacteria	Proteobacteria	Gammaproteobacteria	Vibrionales	Vibrionaceae	Vibrio	ponticus
1358	25.8484	1.22752	2.73367e-06	Bacteria	Firmicutes	Bacilli	Lactobacillales	Streptococcaceae	Lactococcus	lactis
232259	52.4682	1.22711	1.97431e-12	Bacteria	Bacteroidetes	Cytophagia	Cytophagales	Cyclobacteriaceae	Belliella	baltica
589437	12.5039	1.22659	0.000303172	Bacteria	Bacteroidetes	Bacteroidia	Bacteroidales	Prevotellaceae	Prevotella	scopos
1816218	16.0479	1.22403	0.000252264	Bacteria	Proteobacteria	Gammaproteobacteria	Alteromonadales	Colwelliaceae	Colwellia	sp. PAMC 20917
418701	224.563	1.22392	7.8019e-06	Bacteria	Proteobacteria	Gammaproteobacteria	Oceanospirillales	Litoricolaceae	Litoricola	lipolytica
1598147	11.7467	1.22324	0.0195073	Bacteria	Firmicutes	Bacilli	Bacillales	Planococcaceae	Planococcus	faecalis
2651974	3210.06	1.22295	4.6986e-17	Bacteria	Proteobacteria	Betaproteobacteria	Burkholderiales	Comamonadaceae	Hydrogenophaga	sp. BPS33
1903694	26.6362	1.22207	0.00104157	Bacteria	Proteobacteria	Gammaproteobacteria	Aeromonadales	Aeromonadaceae	Oceanisphaera	avium
169430	1265.12	1.22021	3.73734e-12	Bacteria	Proteobacteria	Betaproteobacteria	Burkholderiales	Burkholderiaceae	Paraburkholderia	hospita
28031	19.5755	1.21985	0.0162508	Bacteria	Firmicutes	Bacilli	Bacillales	Bacillaceae	Lysinibacillus	fusiformis
2163011	262.582	1.21621	4.91082e-05	Bacteria	Proteobacteria	Betaproteobacteria	Burkholderiales	Alcaligenaceae	Algicoccus	marinus
1650	15.9348	1.21025	0.0197479	Bacteria	Firmicutes	Bacilli	Bacillales	Planococcaceae	Kurthia	zopfii
29581	1297.09	1.20844	7.79831e-05	Bacteria	Proteobacteria	Betaproteobacteria	Burkholderiales	Oxalobacteraceae	Janthinobacterium	lividum
1537400	398.782	1.20828	1.71874e-11	Bacteria	Proteobacteria	Betaproteobacteria	Neisseriales	Chromobacteriaceae	Aquitalea	sp. THG-DN7.12
2020412	5717.66	1.20681	3.15577e-06	Bacteria	Proteobacteria	Alphaproteobacteria	Rhizobiales	Bradyrhizobiaceae	Bosea	sp. ANAM02
2486273	3272.23	1.20593	1.9156e-06	Bacteria	Proteobacteria	Alphaproteobacteria	Sphingomonadales	Sphingomonadaceae	Sphingopyxis	sp. OPL5
2588535	13.5563	1.20498	2.99567e-05	Bacteria	Proteobacteria	Betaproteobacteria	Nitrosomonadales	Methylophilaceae	Candidatus Methylopumilus	rimovensis
2599819	290.083	1.19977	0.000339035	Bacteria	Proteobacteria	Alphaproteobacteria	Rhizobiales	Bradyrhizobiaceae	Bradyrhizobium	sp. TM102
1911587	17.2429	1.19838	0.000180705	Bacteria	Firmicutes	Bacilli	Bacillales	Bacillaceae	Virgibacillus	sp. 6R
2508168	1976.27	1.19829	2.65213e-16	Bacteria	Proteobacteria	Gammaproteobacteria	Xanthomonadales	Xanthomonadaceae	Luteimonas	sp. YGD11-2
1324796	2853.93	1.19414	3.3353e-08	Bacteria	Proteobacteria	Gammaproteobacteria	Xanthomonadales	Xanthomonadaceae	Lysobacter	lycopersici
1581011	6.28828	1.19353	0.00637249	Bacteria	Proteobacteria	Epsilonproteobacteria	Campylobacterales	Campylobacteraceae	Sulfurospirillum	sp. UCH001
1811807	277.48	1.19344	2.51758e-08	Bacteria	Proteobacteria	Gammaproteobacteria	Chromatiales	Granulosicoccaceae	Sulfuriflexus	mobilis
2116657	1938.11	1.19232	3.01875e-19	Bacteria	Proteobacteria	Betaproteobacteria	Burkholderiales	Comamonadaceae	Pulveribacter	suum
224027	7.3052	1.19228	0.00238793	Bacteria	Aquificae	Aquificae	Aquificales	Hydrogenothermaceae
1930557	27.9185	1.19219	0.0010777	Bacteria	Proteobacteria	Gammaproteobacteria	Alteromonadales	Shewanellaceae	Shewanella	sp. FDAARGOS_354
401471	227.142	1.19203	4.50516e-22	Bacteria	Proteobacteria	Betaproteobacteria	Burkholderiales	Oxalobacteraceae	Undibacterium	parvum
2668067	34.2087	1.18589	0.000721176	Bacteria	Proteobacteria	Gammaproteobacteria	Oceanospirillales	Oceanospirillaceae	Marinobacterium	sp. LSUCC0821
930805	361.846	1.1858	0.000489744	Bacteria	Proteobacteria	Gammaproteobacteria	Cellvibrionales	Halieaceae	Halioglobus	japonicus
588932	4991.78	1.18576	1.7864e-12	Bacteria	Proteobacteria	Alphaproteobacteria	Caulobacterales	Caulobacteraceae	Brevundimonas	naejangsanensis
314275	55.4005	1.18524	3.7927e-06	Bacteria	Proteobacteria	Gammaproteobacteria	Alteromonadales	Alteromonadaceae	Alteromonas	mediterranea
370777	2648.29	1.18504	6.44999e-14	Bacteria	Proteobacteria	Gammaproteobacteria	Xanthomonadales	Xanthomonadaceae	Arenimonas	daejeonensis
192843	1192.42	1.18446	3.39575e-14	Bacteria	Proteobacteria	Betaproteobacteria	Burkholderiales	Comamonadaceae	Rhodoferax	ferrireducens
2202149	2270.4	1.18199	3.65269e-11	Bacteria	Proteobacteria	Gammaproteobacteria	Xanthomonadales	Xanthomonadaceae	Thermomonas	sp. SY21
463040	2562.05	1.18191	6.23643e-20	Bacteria	Proteobacteria	Betaproteobacteria	Burkholderiales	Alcaligenaceae	Bordetella	genomosp. 13
113267	10.265	1.18173	0.00105034	Bacteria	Proteobacteria	Gammaproteobacteria	Immundisolibacterales	Immundisolibacteraceae	Candidatus Vesicomyosocius	Bathymodiolus septemdierum thioautotrophic gill symbiont
2109914	1916.59	1.17983	1.92646e-20	Bacteria	Proteobacteria	Betaproteobacteria	Burkholderiales	Comamonadaceae	Ottowia	oryzae
2086577	36.2724	1.17843	0.0102805	Bacteria	Firmicutes	Bacilli	Bacillales	Bacillaceae	Lysinibacillus	timonensis
118882	221.787	1.17826	3.65066e-16	Bacteria	Proteobacteria	Alphaproteobacteria	Rhizobiales	Brucellaceae
712	43.5425	1.1782	2.98205e-09	Bacteria	Proteobacteria	Gammaproteobacteria	Pasteurellales	Pasteurellaceae
43658	105.334	1.1775	7.99535e-09	Bacteria	Proteobacteria	Gammaproteobacteria	Alteromonadales	Pseudoalteromonadaceae	Pseudoalteromonas	rubra
260554	9.08035	1.17624	0.00406908	Bacteria	Firmicutes	Bacilli	Bacillales	Bacillaceae	Bacillus	halotolerans
2686360	273.307	1.17506	9.5979e-05	Bacteria	Proteobacteria	Gammaproteobacteria	Oceanospirillales	Halomonadaceae	Cobetia	sp. L2A1
2708020	17.9969	1.17498	0.00285119	Bacteria	Proteobacteria	Gammaproteobacteria	Legionellales	Legionellaceae	Legionella	sp. TUM19329
2746060	12.5155	1.1738	9.77012e-05	Bacteria	Proteobacteria	Gammaproteobacteria	Legionellales	Legionellaceae	Legionella	sp. PC1000
1309	4.21778	1.17289	0.0264423	Bacteria	Firmicutes	Bacilli	Lactobacillales	Streptococcaceae	Streptococcus	mutans
293	1200.8	1.17254	3.77582e-12	Bacteria	Proteobacteria	Alphaproteobacteria	Caulobacterales	Caulobacteraceae	Brevundimonas	diminuta
2268026	170.342	1.17246	4.70959e-11	Bacteria	Bacteroidetes	Cytophagia	Cytophagales	Cytophagaceae	Runella	sp. SP2
2739061	84.233	1.17074	3.26708e-05	Bacteria	Proteobacteria	Betaproteobacteria	Neisseriales	Chromobacteriaceae	Deefgea	sp. D17
39645	3092.46	1.16774	3.37879e-06	Bacteria	Proteobacteria	Alphaproteobacteria	Rhizobiales	Phyllobacteriaceae	Mesorhizobium	ciceri
2358187	13.5043	1.16653	0.000432006	Bacteria	Proteobacteria	Gammaproteobacteria	Alteromonadales	Alteromonadaceae	Alteromonas	sp. 76-1
2259620	414.132	1.16341	0.000164727	Bacteria	Proteobacteria	Gammaproteobacteria	Alteromonadales	Alteromonadaceae	Hydrocarboniclastica	marina
1597	22.181	1.16284	0.000270867	Bacteria	Firmicutes	Bacilli	Lactobacillales	Lactobacillaceae	Lacticaseibacillus	paracasei
1388755	4.57987	1.16181	0.0292036	Bacteria	Proteobacteria	Alphaproteobacteria	Pelagibacterales	Pelagibacteraceae	Candidatus Pelagibacter	sp. HIMB1321
151081	9.33229	1.16176	0.0107964	Bacteria	Proteobacteria	Gammaproteobacteria	Alteromonadales	Pseudoalteromonadaceae	Pseudoalteromonas	ruthenica
874454	12.0531	1.16159	0.000199661	Bacteria	Proteobacteria	Gammaproteobacteria	Alteromonadales	Pseudoalteromonadaceae	Pseudoalteromonas	arabiensis
1642	9.74356	1.16155	0.000918792	Bacteria	Firmicutes	Bacilli	Bacillales	Listeriaceae	Listeria	innocua
762	10.8653	1.1612	0.00961623	Bacteria	Proteobacteria	Gammaproteobacteria	Pasteurellales	Pasteurellaceae	Avibacterium	volantium
1927128	6.52188	1.15998	0.00543745	Bacteria	Proteobacteria	Gammaproteobacteria	Vibrionales	Vibrionaceae	Enterovibrio	Candidatus Enterovibrio luxaltus
818	84.3103	1.15922	2.77794e-09	Bacteria	Bacteroidetes	Bacteroidia	Bacteroidales	Bacteroidaceae	Bacteroides	thetaiotaomicron
215691	2495.15	1.15914	5.28481e-15	Bacteria	Proteobacteria	Gammaproteobacteria	Xanthomonadales	Xanthomonadaceae	Thermomonas	brevis
[truncated: 2,858 more rows]

## Sheet: only up
ID	baseMean	log2FoldChange	pvalue	Kingdom	Phylum	Class	Order	Family	Genus	Species				Phylum	#	%	% from 4856 that change
61646	1.25998e+06	14.2928	2.98382e-135	Bacteria	Proteobacteria	Gammaproteobacteria	Enterobacterales	Enterobacteriaceae	Lelliottia	amnigena				Actinobacteria	7	0.268817	0.144152
47877	474717	14.2036	1.3146e-161	Bacteria	Proteobacteria	Gammaproteobacteria	Pseudomonadales	Pseudomonadaceae	Pseudomonas	amygdali				Aquificae	1	0.0384025	0.0205931
470934	1.47205e+06	13.5354	2.08842e-69	Bacteria	Proteobacteria	Gammaproteobacteria	Enterobacterales	Erwiniaceae	Pantoea	vagans				Bacteroidetes	395	15.169	8.13427
549	3.41092e+06	13.4589	3.13797e-138	Bacteria	Proteobacteria	Gammaproteobacteria	Enterobacterales	Erwiniaceae	Pantoea	agglomerans				Chlamydiae	3	0.115207	0.0617792
2787629	46847.5	13.3853	1.07088e-67	Bacteria	Proteobacteria	Gammaproteobacteria	Enterobacterales	Erwiniaceae	Pantoea	sp. SM3640				Cyanobacteria	8	0.30722	0.164745
2768165	24621.2	12.9709	3.50446e-63	Bacteria	Proteobacteria	Gammaproteobacteria	Enterobacterales	Erwiniaceae	Pantoea	sp. MT58				Firmicutes	209	8.02611	4.30395
2020311	1.54838e+06	12.8971	3.86249e-88	Bacteria	Proteobacteria	Alphaproteobacteria	Rhizobiales	Rhizobiaceae	Rhizobium	sp. Kim5				Fusobacteria	13	0.499232	0.26771
1301032	947664	12.6431	5.63018e-113	Bacteria	Proteobacteria	Alphaproteobacteria	Rhizobiales	Rhizobiaceae	Rhizobium	sp. IE4771				Proteobacteria	1922	73.8095	39.5799
118613	1.31318e+06	12.6279	7.41521e-102	Bacteria	Proteobacteria	Gammaproteobacteria	Pseudomonadales	Pseudomonadaceae	Pseudomonas	sp. B10				Spirochaetes	14	0.537634	0.288303
1495331	6138.52	12.6082	5.86532e-217	Bacteria	Proteobacteria	Gammaproteobacteria	Pseudomonadales	Pseudomonadaceae	Pseudomonas	sp. WCS374				Tenericutes	27	1.03687	0.556013
470933	26972.9	12.5493	1.24038e-62	Bacteria	Proteobacteria	Gammaproteobacteria	Enterobacterales	Erwiniaceae	Pantoea	eucalypti				Thermotogae	4	0.15361	0.0823723
321662	4.51382e+06	12.5454	7.65117e-103	Bacteria	Proteobacteria	Gammaproteobacteria	Pseudomonadales	Pseudomonadaceae	Pseudomonas	moraviensis				Verrucomicrobia	1	0.0384025	0.0205931
299767	100968	12.459	4.01677e-57	Bacteria	Proteobacteria	Gammaproteobacteria	Enterobacterales	Enterobacteriaceae	Enterobacter	ludwigii
53335	785965	12.4386	1.97024e-75	Bacteria	Proteobacteria	Gammaproteobacteria	Enterobacterales	Erwiniaceae	Pantoea						2604
86265	1.96669e+06	12.2751	3.15145e-171	Bacteria	Proteobacteria	Gammaproteobacteria	Pseudomonadales	Pseudomonadaceae	Pseudomonas	thivervalensis
47878	1.31584e+06	12.0999	5.96808e-216	Bacteria	Proteobacteria	Gammaproteobacteria	Pseudomonadales	Pseudomonadaceae	Pseudomonas	azotoformans
614	143040	11.9548	3.46583e-45	Bacteria	Proteobacteria	Gammaproteobacteria	Enterobacterales	Yersiniaceae	Serratia	liquefaciens
1855331	77999.2	11.9496	3.79083e-226	Bacteria	Proteobacteria	Gammaproteobacteria	Pseudomonadales	Pseudomonadaceae	Pseudomonas	sp. A214
198620	1.08285e+06	11.7278	1.29667e-195	Bacteria	Proteobacteria	Gammaproteobacteria	Pseudomonadales	Pseudomonadaceae	Pseudomonas	koreensis
2077137	2891.47	11.6314	1.65652e-44	Bacteria	Proteobacteria	Gammaproteobacteria	Enterobacterales	Enterobacteriaceae	Enterobacter	cloacae complex sp. FDA-CDC-AR_0132
930166	1.53341e+06	11.5757	1.96375e-238	Bacteria	Proteobacteria	Gammaproteobacteria	Pseudomonadales	Pseudomonadaceae	Pseudomonas	brassicacearum
2505979	821406	11.5597	1.28532e-207	Bacteria	Proteobacteria	Gammaproteobacteria	Pseudomonadales	Pseudomonadaceae	Pseudomonas	sp. 11K1
42906	1321.08	11.557	2.25091e-36	Bacteria	Proteobacteria	Gammaproteobacteria	Enterobacterales	Yersiniaceae	Serratia	entomophila
2681983	65746	11.495	2.11576e-280	Bacteria	Proteobacteria	Gammaproteobacteria	Pseudomonadales	Pseudomonadaceae	Pseudomonas	sp. L22-9
1619313	278424	11.4781	1.95321e-51	Bacteria	Proteobacteria	Gammaproteobacteria	Enterobacterales	Erwiniaceae	Erwinia	gerundensis
2762896	52552.3	11.388	6.6254e-189	Bacteria	Proteobacteria	Gammaproteobacteria	Pseudomonadales	Pseudomonadaceae	Pseudomonas	sp. MPDS
2664899	35701.3	11.3557	1.14418e-178	Bacteria	Proteobacteria	Gammaproteobacteria	Pseudomonadales	Pseudomonadaceae	Pseudomonas	sp. CFSAN084952
1703970	110.422	11.3093	1.87888e-12	Bacteria	Proteobacteria	Alphaproteobacteria	Rhizobiales	Rhizobiaceae	Rhizobium	sp. N541
2045200	63173.9	11.2814	2.99783e-264	Bacteria	Proteobacteria	Gammaproteobacteria	Pseudomonadales	Pseudomonadaceae	Pseudomonas	sp. s211(2017)
76760	329716	11.1517	2.71463e-64	Bacteria	Proteobacteria	Gammaproteobacteria	Pseudomonadales	Pseudomonadaceae	Pseudomonas	rhodesiae
2077136	1614.28	11.1213	2.80017e-31	Bacteria	Proteobacteria	Gammaproteobacteria	Enterobacterales	Enterobacteriaceae	Enterobacter	cloacae complex sp. FDA-CDC-AR_0164
294	6.01712e+06	11.0229	0	Bacteria	Proteobacteria	Gammaproteobacteria	Pseudomonadales	Pseudomonadaceae	Pseudomonas	fluorescens
47879	509113	10.927	5.03783e-164	Bacteria	Proteobacteria	Gammaproteobacteria	Pseudomonadales	Pseudomonadaceae	Pseudomonas	corrugata
2575375	127122	10.8563	2.65105e-44	Bacteria	Proteobacteria	Gammaproteobacteria	Enterobacterales	Erwiniaceae	Pantoea	sp. SO10
1881017	945341	10.7555	6.22512e-124	Bacteria	Proteobacteria	Gammaproteobacteria	Pseudomonadales	Pseudomonadaceae	Pseudomonas	sp. 7SR1
1827300	31827	10.5052	2.18783e-117	Bacteria	Proteobacteria	Gammaproteobacteria	Pseudomonadales	Pseudomonadaceae	Pseudomonas	sp. MYb193
2742673	2109.73	10.4679	1.22239e-29	Bacteria	Proteobacteria	Gammaproteobacteria	Enterobacterales	Enterobacteriaceae	Enterobacter	sp. RHBSTW-00975
2077147	120.205	10.4663	8.90129e-21	Bacteria	Proteobacteria	Gammaproteobacteria	Enterobacterales	Enterobacteriaceae	Citrobacter	freundii complex sp. CFNIH3
2730845	60.9679	10.4405	4.01254e-27	Bacteria	Proteobacteria	Gammaproteobacteria	Pseudomonadales	Pseudomonadaceae	Pseudomonas	sp. ADAK2
183795	681642	10.368	2.33749e-74	Bacteria	Proteobacteria	Gammaproteobacteria	Pseudomonadales	Pseudomonadaceae	Pseudomonas	mediterranea
1855380	97831.2	10.364	1.04306e-260	Bacteria	Proteobacteria	Gammaproteobacteria	Pseudomonadales	Pseudomonadaceae	Pseudomonas	sp. Z003-0.4C(8344-21)
1573720	39961.5	10.3468	0	Bacteria	Proteobacteria	Gammaproteobacteria	Pseudomonadales	Pseudomonadaceae	Pseudomonas	sp. S49
2005388	44708.6	10.3339	2.53737e-289	Bacteria	Proteobacteria	Gammaproteobacteria	Pseudomonadales	Pseudomonadaceae	Pseudomonas	sp. RU47
1573712	100056	10.1503	0	Bacteria	Proteobacteria	Gammaproteobacteria	Pseudomonadales	Pseudomonadaceae	Pseudomonas	sp. R84
1977566	93.736	10.1046	3.2352e-23	Bacteria	Proteobacteria	Gammaproteobacteria	Enterobacterales	Enterobacteriaceae	Enterobacter	sp. Crenshaw
1421430	70043.4	10.0938	1.06433e-251	Bacteria	Proteobacteria	Gammaproteobacteria	Pseudomonadales	Pseudomonadaceae	Pseudomonas	granadensis
2073078	118601	10.085	0	Bacteria	Proteobacteria	Gammaproteobacteria	Pseudomonadales	Pseudomonadaceae	Pseudomonas	sp. DTU12.3
2742656	337.88	10.0843	2.6052e-28	Bacteria	Proteobacteria	Gammaproteobacteria	Enterobacterales	Enterobacteriaceae	Enterobacter	sp. RHBSTW-00593
163011	100590	9.99254	0	Bacteria	Proteobacteria	Gammaproteobacteria	Pseudomonadales	Pseudomonadaceae	Pseudomonas	lini
2482769	6187.47	9.93741	7.91574e-37	Bacteria	Proteobacteria	Gammaproteobacteria	Enterobacterales	Yersiniaceae	Serratia	sp. P2ACOL2
2730846	42.4543	9.93029	3.63726e-22	Bacteria	Proteobacteria	Gammaproteobacteria	Pseudomonadales	Pseudomonadaceae	Pseudomonas	sp. ADAK7
1914861	200530	9.92827	4.22228e-56	Bacteria	Proteobacteria	Gammaproteobacteria	Enterobacterales	Enterobacteriaceae	Enterobacter	sp. SA187
1659194	22508.5	9.90898	1.37162e-290	Bacteria	Proteobacteria	Gammaproteobacteria	Pseudomonadales	Pseudomonadaceae	Pseudomonas	sp. GR 6-02
2083054	16004.3	9.85787	3.61023e-141	Bacteria	Proteobacteria	Gammaproteobacteria	Pseudomonadales	Pseudomonadaceae	Pseudomonas	sp. LG1D9
2559074	35113.4	9.83416	0	Bacteria	Proteobacteria	Gammaproteobacteria	Pseudomonadales	Pseudomonadaceae	Pseudomonas	sp. S150
1283291	111439	9.82882	0	Bacteria	Proteobacteria	Gammaproteobacteria	Pseudomonadales	Pseudomonadaceae	Pseudomonas	sp. URMO17WK12:I11
2052956	75897.6	9.7936	0	Bacteria	Proteobacteria	Gammaproteobacteria	Pseudomonadales	Pseudomonadaceae	Pseudomonas	sp. ACM7
547	307001	9.73029	1.23946e-38	Bacteria	Proteobacteria	Gammaproteobacteria	Enterobacterales	Enterobacteriaceae	Enterobacter
2774461	56987.8	9.72304	0	Bacteria	Proteobacteria	Gammaproteobacteria	Pseudomonadales	Pseudomonadaceae	Pseudomonas	sp. IzPS32d
169669	64055.4	9.70791	1.53361e-124	Bacteria	Proteobacteria	Gammaproteobacteria	Pseudomonadales	Pseudomonadaceae	Pseudomonas	extremorientalis
2201356	83877.2	9.6919	0	Bacteria	Proteobacteria	Gammaproteobacteria	Pseudomonadales	Pseudomonadaceae	Pseudomonas	sp. 31-12
1173280	6865.16	9.69182	5.12725e-131	Bacteria	Proteobacteria	Gammaproteobacteria	Pseudomonadales	Pseudomonadaceae	Pseudomonas	sp. R2-60-08W
104087	177282	9.66447	0	Bacteria	Proteobacteria	Gammaproteobacteria	Pseudomonadales	Pseudomonadaceae	Pseudomonas	frederiksbergensis
143813	118132	9.66077	0	Bacteria	Proteobacteria	Gammaproteobacteria	Pseudomonadales	Pseudomonadaceae	Pseudomonas	sp. LAB-08
1573718	95943.1	9.65997	0	Bacteria	Proteobacteria	Gammaproteobacteria	Pseudomonadales	Pseudomonadaceae	Pseudomonas	sp. S34
2777367	8941.38	9.65902	4.19041e-203	Bacteria	Proteobacteria	Gammaproteobacteria	Pseudomonadales	Pseudomonadaceae	Pseudomonas	sp. 1909-1
676210	19462.1	9.65195	7.88494e-278	Bacteria	Proteobacteria	Gammaproteobacteria	Pseudomonadales	Pseudomonadaceae	Pseudomonas	sp. ATCC 43928
1534110	43755.6	9.64343	0	Bacteria	Proteobacteria	Gammaproteobacteria	Pseudomonadales	Pseudomonadaceae	Pseudomonas	sp. DR 5-09
1207075	42653.7	9.62683	0	Bacteria	Proteobacteria	Gammaproteobacteria	Pseudomonadales	Pseudomonadaceae	Pseudomonas	sp. UW4
2018067	23612.5	9.62316	5.65851e-293	Bacteria	Proteobacteria	Gammaproteobacteria	Pseudomonadales	Pseudomonadaceae	Pseudomonas	sp. FDAARGOS_380
2774459	54090.4	9.62035	0	Bacteria	Proteobacteria	Gammaproteobacteria	Pseudomonadales	Pseudomonadaceae	Pseudomonas	sp. IzPS59
2738843	12917.6	9.61338	0	Bacteria	Proteobacteria	Gammaproteobacteria	Pseudomonadales	Pseudomonadaceae	Pseudomonas	sp. B14-6
1785145	12885.3	9.61283	0	Bacteria	Proteobacteria	Gammaproteobacteria	Pseudomonadales	Pseudomonadaceae	Pseudomonas	glycinae
587753	1.16923e+06	9.59309	7.37808e-297	Bacteria	Proteobacteria	Gammaproteobacteria	Pseudomonadales	Pseudomonadaceae	Pseudomonas	chlororaphis
395598	101298	9.57887	0	Bacteria	Proteobacteria	Gammaproteobacteria	Pseudomonadales	Pseudomonadaceae	Pseudomonas	reinekei
198618	143008	9.5583	0	Bacteria	Proteobacteria	Gammaproteobacteria	Pseudomonadales	Pseudomonadaceae	Pseudomonas	umsongensis
2774460	66364.6	9.53615	0	Bacteria	Proteobacteria	Gammaproteobacteria	Pseudomonadales	Pseudomonadaceae	Pseudomonas	sp. IzPS23
702115	80856.3	9.51728	0	Bacteria	Proteobacteria	Gammaproteobacteria	Pseudomonadales	Pseudomonadaceae	Pseudomonas	arsenicoxydans
2742663	31.8523	9.5154	0.000175524	Bacteria	Proteobacteria	Gammaproteobacteria	Enterobacterales	Enterobacteriaceae	Citrobacter	sp. RHBSTW-00821
1615674	18216.7	9.46937	8.78205e-195	Bacteria	Proteobacteria	Gammaproteobacteria	Pseudomonadales	Pseudomonadaceae	Pseudomonas	lactis
1148509	100023	9.46901	0	Bacteria	Proteobacteria	Gammaproteobacteria	Pseudomonadales	Pseudomonadaceae	Pseudomonas	prosekii
46679	78911.6	9.44009	2.4833e-286	Bacteria	Proteobacteria	Gammaproteobacteria	Pseudomonadales	Pseudomonadaceae	Pseudomonas	mucidolens
1173270	6041.35	9.42414	1.34447e-244	Bacteria	Proteobacteria	Gammaproteobacteria	Pseudomonadales	Pseudomonadaceae	Pseudomonas	sp. R1-43-08
82986	29.2066	9.38276	1.45824e-17	Bacteria	Proteobacteria	Gammaproteobacteria	Enterobacterales	Erwiniaceae	Tatumella
2025658	49052.3	9.37903	3.34734e-214	Bacteria	Proteobacteria	Gammaproteobacteria	Pseudomonadales	Pseudomonadaceae	Pseudomonas	sp. NS1(2017)
1703971	28.7179	9.36563	5.75738e-09	Bacteria	Proteobacteria	Alphaproteobacteria	Rhizobiales	Rhizobiaceae	Rhizobium	sp. N941
2730848	51419.8	9.35173	0	Bacteria	Proteobacteria	Gammaproteobacteria	Pseudomonadales	Pseudomonadaceae	Pseudomonas	sp. ADAK18
2498848	90873.5	9.34134	0	Bacteria	Proteobacteria	Gammaproteobacteria	Pseudomonadales	Pseudomonadaceae	Pseudomonas	sp. MPC6
1415630	6447.7	9.33425	1.21365e-236	Bacteria	Proteobacteria	Gammaproteobacteria	Pseudomonadales	Pseudomonadaceae	Pseudomonas	sp. TKP
75612	32683.7	9.31266	0	Bacteria	Proteobacteria	Gammaproteobacteria	Pseudomonadales	Pseudomonadaceae	Pseudomonas	mandelii
1173288	4949.96	9.312	0	Bacteria	Proteobacteria	Gammaproteobacteria	Pseudomonadales	Pseudomonadaceae	Pseudomonas	sp. R4-39-08
1851514	29135.3	9.29868	5.59022e-27	Bacteria	Proteobacteria	Gammaproteobacteria	Enterobacterales	Enterobacteriaceae	Scandinavium	goeteborgense
2219057	49099.2	9.29849	2.32685e-299	Bacteria	Proteobacteria	Gammaproteobacteria	Pseudomonadales	Pseudomonadaceae	Pseudomonas	sp. LG1E9
2654238	7918.03	9.28392	5.30348e-217	Bacteria	Proteobacteria	Gammaproteobacteria	Pseudomonadales	Pseudomonadaceae	Pseudomonas	sp. DTU12.1
2054914	114465	9.28368	1.6223e-120	Bacteria	Proteobacteria	Gammaproteobacteria	Pseudomonadales	Pseudomonadaceae	Pseudomonas	sp. 02C 26
1853130	76486.7	9.25163	0	Bacteria	Proteobacteria	Gammaproteobacteria	Pseudomonadales	Pseudomonadaceae	Pseudomonas	silesiensis
1628086	39166.2	9.24975	0	Bacteria	Proteobacteria	Gammaproteobacteria	Pseudomonadales	Pseudomonadaceae	Pseudomonas	kribbensis
95300	89852.7	9.24509	0	Bacteria	Proteobacteria	Gammaproteobacteria	Pseudomonadales	Pseudomonadaceae	Pseudomonas	vancouverensis
658643	4405.97	9.24081	1.01828e-218	Bacteria	Proteobacteria	Gammaproteobacteria	Pseudomonadales	Pseudomonadaceae	Pseudomonas	sp. R4-35-07
658632	3693.29	9.21926	1.04517e-225	Bacteria	Proteobacteria	Gammaproteobacteria	Pseudomonadales	Pseudomonadaceae	Pseudomonas	sp. R11-23-07
47883	136174	9.21907	8.69464e-302	Bacteria	Proteobacteria	Gammaproteobacteria	Pseudomonadales	Pseudomonadaceae	Pseudomonas	synxantha
1758730	17877	9.20938	7.25783e-283	Bacteria	Proteobacteria	Gammaproteobacteria	Pseudomonadales	Pseudomonadaceae	Pseudomonas	sp. BIOMIG1BAC
1173284	4726.12	9.20572	1.73053e-222	Bacteria	Proteobacteria	Gammaproteobacteria	Pseudomonadales	Pseudomonadaceae	Pseudomonas	sp. R3-52-08
1173283	9071.84	9.17985	1.28166e-245	Bacteria	Proteobacteria	Gammaproteobacteria	Pseudomonadales	Pseudomonadaceae	Pseudomonas	sp. R3-18-08
75588	32623.4	9.17942	3.12414e-245	Bacteria	Proteobacteria	Gammaproteobacteria	Pseudomonadales	Pseudomonadaceae	Pseudomonas	libanensis
1573719	53610.4	9.15922	3.18189e-263	Bacteria	Proteobacteria	Gammaproteobacteria	Pseudomonadales	Pseudomonadaceae	Pseudomonas	sp. S35
28151	17844.7	9.15701	8.7626e-46	Bacteria	Proteobacteria	Gammaproteobacteria	Enterobacterales	Yersiniaceae	Serratia	proteamaculans
658644	48885.2	9.15486	7.64856e-259	Bacteria	Proteobacteria	Gammaproteobacteria	Pseudomonadales	Pseudomonadaceae	Pseudomonas	sp. R5-89-07
82976	2834.46	9.15111	8.06602e-26	Bacteria	Proteobacteria	Gammaproteobacteria	Enterobacterales	Enterobacteriaceae	Buttiauxella
129817	47110.4	9.14104	2.06676e-266	Bacteria	Proteobacteria	Gammaproteobacteria	Pseudomonadales	Pseudomonadaceae	Pseudomonas	brenneri
1702250	30486.8	9.12638	5.44555e-293	Bacteria	Proteobacteria	Gammaproteobacteria	Pseudomonadales	Pseudomonadaceae	Pseudomonas	sp. IB20
2083055	9648.2	9.12292	0	Bacteria	Proteobacteria	Gammaproteobacteria	Pseudomonadales	Pseudomonadaceae	Pseudomonas	sp. LH1G9
78543	64386.6	9.11316	0	Bacteria	Proteobacteria	Gammaproteobacteria	Pseudomonadales	Pseudomonadaceae	Pseudomonas	migulae
1225785	24.0507	9.10913	3.41104e-06	Bacteria	Proteobacteria	Gammaproteobacteria	Enterobacterales	Pectobacteriaceae	Dickeya	sp. DW 0440
2054915	15660.9	9.10059	2.68019e-278	Bacteria	Proteobacteria	Gammaproteobacteria	Pseudomonadales	Pseudomonadaceae	Pseudomonas	sp. 09C 129
651740	61331.2	9.09843	4.90704e-277	Bacteria	Proteobacteria	Gammaproteobacteria	Pseudomonadales	Pseudomonadaceae	Pseudomonas	cedrina
658641	3082.24	9.09388	9.02813e-238	Bacteria	Proteobacteria	Gammaproteobacteria	Pseudomonadales	Pseudomonadaceae	Pseudomonas	sp. R2-7-07
2126069	10678.7	9.06808	4.23317e-269	Bacteria	Proteobacteria	Gammaproteobacteria	Pseudomonadales	Pseudomonadaceae	Pseudomonas	sp. LBUM920
2735868	7788.15	9.05833	3.30816e-46	Bacteria	Firmicutes	Bacilli	Bacillales	Alicyclobacillaceae	Exiguobacterium	sp. Helios
2742636	22.95	9.04072	2.27831e-08	Bacteria	Proteobacteria	Gammaproteobacteria	Enterobacterales	Enterobacteriaceae	Citrobacter	sp. RHBSTW-00127
658642	4984.55	9.03319	1.36238e-194	Bacteria	Proteobacteria	Gammaproteobacteria	Pseudomonadales	Pseudomonadaceae	Pseudomonas	sp. R4-34-07
76761	30541.4	9.02523	1.41472e-242	Bacteria	Proteobacteria	Gammaproteobacteria	Pseudomonadales	Pseudomonadaceae	Pseudomonas	veronii
29449	590377	9.0108	1.05741e-63	Bacteria	Proteobacteria	Alphaproteobacteria	Rhizobiales	Rhizobiaceae	Rhizobium	etli
191390	61445.5	8.99483	0	Bacteria	Proteobacteria	Gammaproteobacteria	Pseudomonadales	Pseudomonadaceae	Pseudomonas	palleroniana
515393	92399.9	8.97144	1.57744e-275	Bacteria	Proteobacteria	Gammaproteobacteria	Pseudomonadales	Pseudomonadaceae	Pseudomonas	yamanorum
46677	61465.5	8.95572	2.65124e-274	Bacteria	Proteobacteria	Gammaproteobacteria	Pseudomonadales	Pseudomonadaceae	Pseudomonas	agarici
2675713	78.6471	8.94264	4.33773e-22	Bacteria	Proteobacteria	Gammaproteobacteria	Enterobacterales	Enterobacteriaceae	Klebsiella	sp. WP4-W18-ESBL-05
76758	146161	8.93454	4.88627e-273	Bacteria	Proteobacteria	Gammaproteobacteria	Pseudomonadales	Pseudomonadaceae	Pseudomonas	orientalis
1330545	1231.53	8.93242	1.0575e-33	Bacteria	Proteobacteria	Gammaproteobacteria	Enterobacterales	Enterobacteriaceae	Lelliottia
200451	55568.5	8.92821	2.86953e-288	Bacteria	Proteobacteria	Gammaproteobacteria	Pseudomonadales	Pseudomonadaceae	Pseudomonas	poae
2067572	12279.7	8.90317	3.47714e-248	Bacteria	Proteobacteria	Gammaproteobacteria	Pseudomonadales	Pseudomonadaceae	Pseudomonas	sp. NC02
286	8.42855e+06	8.89484	0	Bacteria	Proteobacteria	Gammaproteobacteria	Pseudomonadales	Pseudomonadaceae	Pseudomonas
200450	86042.1	8.8866	2.32233e-268	Bacteria	Proteobacteria	Gammaproteobacteria	Pseudomonadales	Pseudomonadaceae	Pseudomonas	trivialis
658630	81083.6	8.87912	1.60289e-245	Bacteria	Proteobacteria	Gammaproteobacteria	Pseudomonadales	Pseudomonadaceae	Pseudomonas	sp. CMR5c
1173273	6279.54	8.81002	1.1244e-183	Bacteria	Proteobacteria	Gammaproteobacteria	Pseudomonadales	Pseudomonadaceae	Pseudomonas	sp. R2-37-08W
1886807	3370.34	8.79213	4.81639e-229	Bacteria	Proteobacteria	Gammaproteobacteria	Pseudomonadales	Pseudomonadaceae	Pseudomonas	sp. TMW 2.1634
1573711	39824.6	8.78233	1.46537e-267	Bacteria	Proteobacteria	Gammaproteobacteria	Pseudomonadales	Pseudomonadaceae	Pseudomonas	sp. R76
1761895	867.889	8.77404	1.64163e-90	Bacteria	Proteobacteria	Gammaproteobacteria	Pseudomonadales	Pseudomonadaceae	Pseudomonas	sp. bs2935
2730847	50988.8	8.76419	4.76587e-233	Bacteria	Proteobacteria	Gammaproteobacteria	Pseudomonadales	Pseudomonadaceae	Pseudomonas	sp. ADAK13
2742653	150.176	8.72967	1.71362e-30	Bacteria	Proteobacteria	Gammaproteobacteria	Enterobacterales	Enterobacteriaceae	Citrobacter	sp. RHBSTW-00524
2054919	47966.1	8.72316	1.41958e-262	Bacteria	Proteobacteria	Gammaproteobacteria	Pseudomonadales	Pseudomonadaceae	Pseudomonas	sp. S09G 359
1979344	124076	8.70856	3.74674e-25	Bacteria	Bacteroidetes	Flavobacteriia	Flavobacteriales	Flavobacteriaceae	Flavobacterium	sp. MDT1-60
122355	32479.6	8.70694	7.04639e-279	Bacteria	Proteobacteria	Gammaproteobacteria	Pseudomonadales	Pseudomonadaceae	Pseudomonas	psychrophila
2742677	25.5784	8.70493	5.63472e-16	Bacteria	Proteobacteria	Gammaproteobacteria	Enterobacterales	Enterobacteriaceae	Citrobacter	sp. RHBSTW-01013
2169583	14512	8.70173	1.77975e-266	Bacteria	Proteobacteria	Gammaproteobacteria	Pseudomonadales	Pseudomonadaceae	Pseudomonas	sp. SXM-1
47884	37136.4	8.6865	1.39944e-259	Bacteria	Proteobacteria	Gammaproteobacteria	Pseudomonadales	Pseudomonadaceae	Pseudomonas	taetrolens
254	13206.1	8.6764	2.00612e-26	Bacteria	Bacteroidetes	Flavobacteriia	Flavobacteriales	Weeksellaceae	Chryseobacterium	indoltheticum
1500687	13360.7	8.67601	9.89814e-250	Bacteria	Proteobacteria	Gammaproteobacteria	Pseudomonadales	Pseudomonadaceae	Pseudomonas	sp. St29
359110	44630.9	8.65166	5.27377e-274	Bacteria	Proteobacteria	Gammaproteobacteria	Pseudomonadales	Pseudomonadaceae	Pseudomonas	extremaustralis
471	208067	8.62672	7.65195e-12	Bacteria	Proteobacteria	Gammaproteobacteria	Pseudomonadales	Moraxellaceae	Acinetobacter	calcoaceticus
379	2.37047e+06	8.62443	1.0551e-62	Bacteria	Proteobacteria	Alphaproteobacteria	Rhizobiales	Rhizobiaceae	Rhizobium
380021	219359	8.6001	1.38428e-261	Bacteria	Proteobacteria	Gammaproteobacteria	Pseudomonadales	Pseudomonadaceae	Pseudomonas	protegens
2730851	9353.17	8.58005	1.59011e-253	Bacteria	Proteobacteria	Gammaproteobacteria	Pseudomonadales	Pseudomonadaceae	Pseudomonas	sp. ADAK22
2590776	22130	8.57235	5.76417e-257	Bacteria	Proteobacteria	Gammaproteobacteria	Pseudomonadales	Pseudomonadaceae	Pseudomonas	sp. NIBRBAC000502773
2303750	90705	8.56264	6.19083e-37	Bacteria	Proteobacteria	Gammaproteobacteria	Xanthomonadales	Xanthomonadaceae	Stenotrophomonas	sp. G4
2675710	132.728	8.55978	1.76887e-16	Bacteria	Proteobacteria	Gammaproteobacteria	Enterobacterales	Enterobacteriaceae	Klebsiella	sp. WP3-W18-ESBL-02
219572	49187.4	8.55317	2.90348e-296	Bacteria	Proteobacteria	Gammaproteobacteria	Pseudomonadales	Pseudomonadaceae	Pseudomonas	antarctica
1611770	21133.3	8.5475	1.49885e-256	Bacteria	Proteobacteria	Gammaproteobacteria	Pseudomonadales	Pseudomonadaceae	Pseudomonas	sp. MRSN12121
29442	47836.8	8.54337	3.97286e-276	Bacteria	Proteobacteria	Gammaproteobacteria	Pseudomonadales	Pseudomonadaceae	Pseudomonas	tolaasii
1827305	21361.1	8.52874	1.54029e-42	Bacteria	Proteobacteria	Gammaproteobacteria	Xanthomonadales	Xanthomonadaceae	Stenotrophomonas	sp. MYb57
216142	103052	8.52544	1.42114e-80	Bacteria	Proteobacteria	Gammaproteobacteria	Pseudomonadales	Pseudomonadaceae	Pseudomonas	rhizosphaerae
1903409	14693.1	8.52393	2.08412e-61	Bacteria	Proteobacteria	Gammaproteobacteria	Enterobacterales	Erwiniaceae
86185	41278.1	8.51683	9.49953e-238	Bacteria	Proteobacteria	Gammaproteobacteria	Pseudomonadales	Pseudomonadaceae	Pseudomonas	lundensis
1785128	5479	8.51542	7.22157e-21	Bacteria	Proteobacteria	Gammaproteobacteria	Pseudomonadales	Moraxellaceae	Acinetobacter	lactucae
2742675	143.388	8.515	1.38634e-23	Bacteria	Proteobacteria	Gammaproteobacteria	Enterobacterales	Enterobacteriaceae	Citrobacter	sp. RHBSTW-00986
2045451	23473.1	8.51434	6.34742e-43	Bacteria	Proteobacteria	Gammaproteobacteria	Xanthomonadales	Xanthomonadaceae	Stenotrophomonas	indicatrix
2049589	43154	8.51041	6.65597e-271	Bacteria	Proteobacteria	Gammaproteobacteria	Pseudomonadales	Pseudomonadaceae	Pseudomonas	sp. HLS-6
2742646	30.6609	8.49147	7.00568e-14	Bacteria	Proteobacteria	Gammaproteobacteria	Enterobacterales	Enterobacteriaceae	Enterobacter	sp. RHBSTW-00422
2320270	40663.8	8.4799	4.05498e-240	Bacteria	Proteobacteria	Gammaproteobacteria	Pseudomonadales	Pseudomonadaceae	Pseudomonas	sp. DG56-2
2576406	21.7227	8.4774	2.16866e-11	Bacteria	Proteobacteria	Gammaproteobacteria	Enterobacterales	Enterobacteriaceae	Citrobacter	sp. TBCP-5362
1148157	7710.41	8.47567	5.63361e-17	Bacteria	Proteobacteria	Gammaproteobacteria	Pseudomonadales	Moraxellaceae	Acinetobacter	oleivorans
53407	19955.8	8.46782	3.94602e-248	Bacteria	Proteobacteria	Gammaproteobacteria	Pseudomonadales	Pseudomonadaceae	Pseudomonas	asplenii
553	27723.5	8.46624	3.90384e-48	Bacteria	Proteobacteria	Gammaproteobacteria	Enterobacterales	Erwiniaceae	Pantoea	ananatis
657336	15.4347	8.46352	1.06076e-05	Bacteria	Proteobacteria	Gammaproteobacteria	Enterobacterales	Yersiniaceae	Rahnella	sp. WMR120
2742671	29.5087	8.43465	5.23109e-08	Bacteria	Proteobacteria	Gammaproteobacteria	Enterobacterales	Enterobacteriaceae	Citrobacter	sp. RHBSTW-00944
550	99645.3	8.42511	2.61293e-36	Bacteria	Proteobacteria	Gammaproteobacteria	Enterobacterales	Enterobacteriaceae	Enterobacter	cloacae
296	21624.6	8.3959	3.57459e-265	Bacteria	Proteobacteria	Gammaproteobacteria	Pseudomonadales	Pseudomonadaceae	Pseudomonas	fragi
2518644	45060.2	8.39024	3.38831e-260	Bacteria	Proteobacteria	Gammaproteobacteria	Pseudomonadales	Pseudomonadaceae	Pseudomonas	sp. SNU WT1
1788301	29283.9	8.38395	1.01025e-239	Bacteria	Proteobacteria	Gammaproteobacteria	Pseudomonadales	Pseudomonadaceae	Pseudomonas	versuta
2051905	20.3949	8.38235	6.4968e-11	Bacteria	Proteobacteria	Gammaproteobacteria	Enterobacterales	Enterobacteriaceae	Enterobacter	sp. CRENT-193
1720343	192.556	8.33433	3.27413e-25	Bacteria	Proteobacteria	Gammaproteobacteria	Alteromonadales	Pseudoalteromonadaceae	Pseudoalteromonas	sp. 1_2015MBL_MicDiv
2675707	513.775	8.31258	4.52569e-10	Bacteria	Proteobacteria	Gammaproteobacteria	Aeromonadales	Aeromonadaceae	Aeromonas	sp. WP2-W18-CRE-05
2742668	360.863	8.30175	2.87702e-31	Bacteria	Proteobacteria	Gammaproteobacteria	Enterobacterales	Enterobacteriaceae	Citrobacter	sp. RHBSTW-00887
137545	4941.55	8.30029	4.35705e-39	Bacteria	Proteobacteria	Gammaproteobacteria	Enterobacterales	Yersiniaceae	Serratia	quinivorans
1302376	1137.5	8.27741	1.51823e-156	Bacteria	Proteobacteria	Gammaproteobacteria	Pseudomonadales	Pseudomonadaceae	Pseudomonas	Candidatus Pseudomonas adelgestsugas
1573704	42141.8	8.27624	4.37423e-234	Bacteria	Proteobacteria	Gammaproteobacteria	Pseudomonadales	Pseudomonadaceae	Pseudomonas	sp. R32
1179672	35687.3	8.2752	4.74253e-30	Bacteria	Bacteroidetes	Flavobacteriia	Flavobacteriales	Flavobacteriaceae	Flavobacterium	sp. KBS0721
48296	10422.8	8.27432	1.19918e-20	Bacteria	Proteobacteria	Gammaproteobacteria	Pseudomonadales	Moraxellaceae	Acinetobacter	pittii
1530123	6401.14	8.27138	3.09627e-27	Bacteria	Proteobacteria	Gammaproteobacteria	Pseudomonadales	Moraxellaceae	Acinetobacter	seifertii
2742662	18.9462	8.2564	1.06612e-14	Bacteria	Proteobacteria	Gammaproteobacteria	Enterobacterales	Enterobacteriaceae	Citrobacter	sp. RHBSTW-00696
2566012	170.372	8.25634	8.61357e-15	Bacteria	Proteobacteria	Gammaproteobacteria	Enterobacterales	Enterobacteriaceae	Citrobacter	sp. CF971
2651048	2560.28	8.24087	2.603e-92	Bacteria	Proteobacteria	Gammaproteobacteria	Pseudomonadales	Pseudomonadaceae	Pseudomonas	sp. CFA
208224	2999.76	8.22018	1.62511e-60	Bacteria	Proteobacteria	Gammaproteobacteria	Enterobacterales	Enterobacteriaceae	Enterobacter	kobei
1500686	10452.8	8.20492	5.58547e-247	Bacteria	Proteobacteria	Gammaproteobacteria	Pseudomonadales	Pseudomonadaceae	Pseudomonas	sp. Os17
50340	19487.4	8.17922	9.05506e-241	Bacteria	Proteobacteria	Gammaproteobacteria	Pseudomonadales	Pseudomonadaceae	Pseudomonas	fuscovaginae
658629	9325.38	8.16806	5.52995e-218	Bacteria	Proteobacteria	Gammaproteobacteria	Pseudomonadales	Pseudomonadaceae	Pseudomonas	sp. CMR12a
1703961	16.9702	8.11489	1.53802e-06	Bacteria	Proteobacteria	Alphaproteobacteria	Rhizobiales	Rhizobiaceae	Rhizobium	sp. N1314
1583341	3211.39	8.10327	2.58453e-166	Bacteria	Proteobacteria	Gammaproteobacteria	Pseudomonadales	Pseudomonadaceae	Pseudomonas	cerasi
36746	63068.9	8.06525	4.22641e-105	Bacteria	Proteobacteria	Gammaproteobacteria	Pseudomonadales	Pseudomonadaceae	Pseudomonas	cichorii
82977	6656.23	8.06486	1.87147e-29	Bacteria	Proteobacteria	Gammaproteobacteria	Enterobacterales	Enterobacteriaceae	Buttiauxella	agrestis
2683822	64.0298	8.06314	3.25649e-31	Bacteria	Proteobacteria	Gammaproteobacteria	Enterobacterales	Enterobacteriaceae	Citrobacter	sp. 172116965
1827285	503.212	8.04951	1.02952e-25	Bacteria	Proteobacteria	Gammaproteobacteria	Pseudomonadales	Moraxellaceae	Acinetobacter	sp. MYb10
2479367	6804.33	8.03238	1.46037e-32	Bacteria	Proteobacteria	Gammaproteobacteria	Enterobacterales	Enterobacteriaceae	Buttiauxella	sp. 3AFRM03
2742674	11.3734	8.03089	5.73635e-10	Bacteria	Proteobacteria	Gammaproteobacteria	Enterobacterales	Enterobacteriaceae	Citrobacter	sp. RHBSTW-00976
2609418	1343.28	8.02427	1.11759e-73	Bacteria	Proteobacteria	Gammaproteobacteria	Pseudomonadales	Pseudomonadaceae	Pseudomonas	sp. KUIN-1
317	164687	8.00679	4.11001e-191	Bacteria	Proteobacteria	Gammaproteobacteria	Pseudomonadales	Pseudomonadaceae	Pseudomonas	syringae
47880	159174	7.99985	1.35917e-34	Bacteria	Proteobacteria	Gammaproteobacteria	Pseudomonadales	Pseudomonadaceae	Pseudomonas	fulva
1809055	10.9588	7.96612	3.01647e-11	Bacteria	Proteobacteria	Gammaproteobacteria	Pseudomonadales	Moraxellaceae	Acinetobacter	sp. DUT-2
986	21060.5	7.95275	1.49634e-33	Bacteria	Bacteroidetes	Flavobacteriia	Flavobacteriales	Flavobacteriaceae	Flavobacterium	johnsoniae
237609	50733.2	7.94883	1.24828e-239	Bacteria	Proteobacteria	Gammaproteobacteria	Pseudomonadales	Pseudomonadaceae	Pseudomonas	alkylphenolica
2742655	48.2836	7.94182	1.78502e-11	Bacteria	Proteobacteria	Gammaproteobacteria	Enterobacterales	Enterobacteriaceae	Citrobacter	sp. RHBSTW-00570
66269	11670.5	7.94029	1.6479e-34	Bacteria	Proteobacteria	Gammaproteobacteria	Enterobacterales	Erwiniaceae	Pantoea	stewartii
2249356	13998.4	7.93957	1.07234e-34	Bacteria	Bacteroidetes	Flavobacteriia	Flavobacteriales	Flavobacteriaceae	Flavobacterium	sp. HYN0086
1076550	8747.16	7.93706	3.77209e-32	Bacteria	Proteobacteria	Gammaproteobacteria	Enterobacterales	Erwiniaceae	Pantoea	rwandensis
158627	62024	7.93504	1.55989e-208	Bacteria	Proteobacteria	Gammaproteobacteria	Pseudomonadales	Pseudomonadaceae	Pseudomonas	graminis
2724470	40433.8	7.86624	1.45974e-222	Bacteria	Proteobacteria	Gammaproteobacteria	Pseudomonadales	Pseudomonadaceae	Pseudomonas	sp. BIGb0427
72274	9749.85	7.86351	7.27274e-204	Bacteria	Proteobacteria	Gammaproteobacteria	Pseudomonadales
2183896	11765.1	7.85823	8.41728e-34	Bacteria	Bacteroidetes	Flavobacteriia	Flavobacteriales	Flavobacteriaceae	Flavobacterium	crocinum
2614441	6073.59	7.85448	4.7683e-38	Bacteria	Bacteroidetes	Flavobacteriia	Flavobacteriales	Flavobacteriaceae	Flavobacterium	sp. LPB0248
106654	2149.25	7.85228	1.58623e-28	Bacteria	Proteobacteria	Gammaproteobacteria	Pseudomonadales	Moraxellaceae	Acinetobacter	nosocomialis
459526	10861.7	7.84748	5.01081e-41	Bacteria	Bacteroidetes	Flavobacteriia	Flavobacteriales	Flavobacteriaceae	Flavobacterium	anhuiense
332410	3308.26	7.83953	1.85325e-23	Bacteria	Firmicutes	Bacilli	Bacillales	Alicyclobacillaceae	Exiguobacterium	sibiricum
34073	2.76653e+06	7.83591	2.14456e-72	Bacteria	Proteobacteria	Betaproteobacteria	Burkholderiales	Comamonadaceae	Variovorax	paradoxus
2742657	149.88	7.79092	4.43815e-33	Bacteria	Proteobacteria	Gammaproteobacteria	Enterobacterales	Enterobacteriaceae	Citrobacter	sp. RHBSTW-00599
1028989	52372.8	7.77275	6.04964e-178	Bacteria	Proteobacteria	Gammaproteobacteria	Pseudomonadales	Pseudomonadaceae	Pseudomonas	sp. StFLB209
53409	32973	7.77175	9.64333e-148	Bacteria	Proteobacteria	Gammaproteobacteria	Pseudomonadales	Pseudomonadaceae	Pseudomonas	coronafaciens
306	295.221	7.77094	2.26222e-37	Bacteria	Proteobacteria	Gammaproteobacteria	Pseudomonadales	Pseudomonadaceae	Pseudomonas	sp.
396	132328	7.7649	4.69805e-49	Bacteria	Proteobacteria	Alphaproteobacteria	Rhizobiales	Rhizobiaceae	Rhizobium	phaseoli
1617283	8624.09	7.75051	2.38759e-38	Bacteria	Bacteroidetes	Flavobacteriia	Flavobacteriales	Flavobacteriaceae	Flavobacterium	nitrogenifigens
2599595	62748.9	7.74585	4.90271e-209	Bacteria	Proteobacteria	Gammaproteobacteria	Pseudomonadales	Pseudomonadaceae	Pseudomonas	sp. NP-1
2742678	92.6388	7.74129	1.72835e-20	Bacteria	Proteobacteria	Gammaproteobacteria	Enterobacterales	Enterobacteriaceae	Citrobacter	sp. RHBSTW-01044
2587597	1092.83	7.73094	1.62063e-150	Bacteria	Proteobacteria	Gammaproteobacteria	Pseudomonadales	Pseudomonadaceae	Pseudomonas	sp. SWI7
2077148	13.1703	7.72441	1.23569e-11	Bacteria	Proteobacteria	Gammaproteobacteria	Enterobacterales	Enterobacteriaceae	Citrobacter	freundii complex sp. CFNIH4
1206777	2147.48	7.72062	5.04606e-153	Bacteria	Proteobacteria	Gammaproteobacteria	Pseudomonadales	Pseudomonadaceae	Pseudomonas	sp. Lz4W
2069256	1868.24	7.71186	2.80657e-91	Bacteria	Proteobacteria	Gammaproteobacteria	Pseudomonadales	Pseudomonadaceae	Pseudomonas	sp. XWY-1
358	426171	7.704	1.07535e-83	Bacteria	Proteobacteria	Alphaproteobacteria	Rhizobiales	Rhizobiaceae	Agrobacterium	tumefaciens
2743971	9.13762	7.70094	2.74034e-05	Bacteria	Proteobacteria	Gammaproteobacteria	Pseudomonadales	Pseudomonadaceae	Pseudomonas	sp. 43A
69328	1416.94	7.69768	2.10816e-116	Bacteria	Proteobacteria	Gammaproteobacteria	Pseudomonadales	Pseudomonadaceae	Pseudomonas	sp. VLB120
251701	36667.7	7.68989	1.33842e-157	Bacteria	Proteobacteria	Gammaproteobacteria	Pseudomonadales	Pseudomonadaceae	Pseudomonas	syringae group genomosp. 3
2478552	5928.19	7.68442	4.83898e-50	Bacteria	Bacteroidetes	Flavobacteriia	Flavobacteriales	Flavobacteriaceae	Flavobacterium	sp. 140616W15
1736226	23705.2	7.6642	1.55275e-213	Bacteria	Proteobacteria	Gammaproteobacteria	Pseudomonadales	Pseudomonadaceae	Pseudomonas	sp. Leaf58
303	541808	7.639	4.81053e-179	Bacteria	Proteobacteria	Gammaproteobacteria	Pseudomonadales	Pseudomonadaceae	Pseudomonas	putida
2729423	29257.3	7.62417	8.2132e-202	Bacteria	Proteobacteria	Gammaproteobacteria	Pseudomonadales	Pseudomonadaceae	Pseudomonas	sp. SK
184912	165.514	7.615	2.15319e-20	Bacteria	Proteobacteria	Gammaproteobacteria	Enterobacterales	Enterobacteriaceae	Citrobacter	sp. TSA-1
158836	18964.3	7.5991	4.14156e-45	Bacteria	Proteobacteria	Gammaproteobacteria	Enterobacterales	Enterobacteriaceae	Enterobacter	hormaechei
2681984	6366.79	7.59716	1.722e-28	Bacteria	Proteobacteria	Gammaproteobacteria	Enterobacterales	Erwiniaceae	Erwinia	sp. J780
1915310	559.635	7.59055	6.78126e-34	Bacteria	Proteobacteria	Gammaproteobacteria	Enterobacterales	Enterobacteriaceae	Enterobacter	cloacae complex sp. ECNIH7
2490851	7916.88	7.57125	1.0564e-51	Bacteria	Proteobacteria	Gammaproteobacteria	Enterobacterales	Erwiniaceae	Pantoea	sp. CCBC3-3-1
55211	10907.7	7.5679	3.73197e-30	Bacteria	Proteobacteria	Gammaproteobacteria	Enterobacterales	Erwiniaceae	Erwinia	persicina
29438	2970.27	7.56678	7.42234e-178	Bacteria	Proteobacteria	Gammaproteobacteria	Pseudomonadales	Pseudomonadaceae	Pseudomonas	savastanoi
1914541	5286.87	7.55668	8.2907e-36	Bacteria	Proteobacteria	Alphaproteobacteria	Rhizobiales	Rhizobiaceae	Rhizobium	sp. Y9
1981174	13566.8	7.55219	9.70734e-254	Bacteria	Proteobacteria	Gammaproteobacteria	Pseudomonadales	Pseudomonadaceae	Pseudomonas	sp. M30-35
106649	309.085	7.54494	3.6531e-18	Bacteria	Proteobacteria	Gammaproteobacteria	Pseudomonadales	Moraxellaceae	Acinetobacter	guillouiae
69218	19950.3	7.53651	1.98041e-31	Bacteria	Proteobacteria	Gammaproteobacteria	Enterobacterales	Enterobacteriaceae	Enterobacter	cancerogenus
1691904	18042.6	7.50007	3.17493e-189	Bacteria	Proteobacteria	Gammaproteobacteria	Pseudomonadales	Pseudomonadaceae	Pseudomonas	sediminis
2662033	9229.85	7.44084	1.95141e-170	Bacteria	Proteobacteria	Gammaproteobacteria	Pseudomonadales	Pseudomonadaceae	Pseudomonas	sp. 14181154
2083051	1016.3	7.42961	2.3601e-119	Bacteria	Proteobacteria	Gammaproteobacteria	Pseudomonadales	Pseudomonadaceae	Pseudomonas	sp. SWI6
2259647	157.497	7.42589	3.39856e-14	Bacteria	Proteobacteria	Gammaproteobacteria	Enterobacterales	Enterobacteriaceae	Raoultella	sp. X13
592316	9834.58	7.42325	1.54788e-29	Bacteria	Proteobacteria	Gammaproteobacteria	Enterobacterales	Erwiniaceae	Pantoea	sp. At-9b
2697370	20.4922	7.41787	3.61235e-11	Bacteria	Proteobacteria	Gammaproteobacteria	Enterobacterales	Enterobacteriaceae	Citrobacter	sp. LUTT5
2479393	338.5	7.41048	3.47211e-127	Bacteria	Proteobacteria	Gammaproteobacteria	Pseudomonadales	Pseudomonadaceae	Pseudomonas	sp. LTGT-11-2Z
157782	47912.7	7.39981	5.36322e-206	Bacteria	Proteobacteria	Gammaproteobacteria	Pseudomonadales	Pseudomonadaceae	Pseudomonas	parafulva
2057791	53.4877	7.39873	2.03157e-06	Bacteria	Firmicutes	Bacilli	Lactobacillales	Enterococcaceae	Enterococcus	sp. CR-Ec1
579	46.4069	7.39473	5.13251e-20	Bacteria	Proteobacteria	Gammaproteobacteria	Enterobacterales	Enterobacteriaceae	Kluyvera
1190415	46217.1	7.37092	4.6526e-75	Bacteria	Proteobacteria	Gammaproteobacteria	Pseudomonadales	Pseudomonadaceae	Pseudomonas	asturiensis
2742641	7.07126	7.34702	1.8701e-09	Bacteria	Proteobacteria	Gammaproteobacteria	Enterobacterales	Enterobacteriaceae	Citrobacter	sp. RHBSTW-00229
395631	511.317	7.3435	9.74082e-27	Bacteria	Proteobacteria	Gammaproteobacteria	Enterobacterales	Enterobacteriaceae	Phytobacter	diazotrophicus
2675741	19.2546	7.33083	2.33212e-13	Bacteria	Proteobacteria	Gammaproteobacteria	Pseudomonadales	Moraxellaceae	Acinetobacter	sp. BEC1-S18-ESBL-01
1484158	9160.17	7.31788	5.00373e-26	Bacteria	Proteobacteria	Gammaproteobacteria	Enterobacterales	Erwiniaceae	Pantoea	sp. PSNIH1
1905288	38.0894	7.31376	7.21881e-12	Bacteria	Proteobacteria	Gammaproteobacteria	Enterobacterales	Enterobacteriaceae	Klebsiella	sp. LTGPAF-6F
437900	16366.8	7.31357	8.69579e-215	Bacteria	Proteobacteria	Gammaproteobacteria	Pseudomonadales	Pseudomonadaceae	Pseudomonas	marincola
2217867	5632.29	7.31093	1.29553e-173	Bacteria	Proteobacteria	Gammaproteobacteria	Pseudomonadales	Pseudomonadaceae	Pseudomonas	sp. SGAir0191
470	7178.82	7.30823	1.42551e-23	Bacteria	Proteobacteria	Gammaproteobacteria	Pseudomonadales	Moraxellaceae	Acinetobacter	baumannii
1538158	36088.3	7.30778	1.83036e-33	Bacteria	Proteobacteria	Alphaproteobacteria	Rhizobiales	Rhizobiaceae	Rhizobium	acidisoli
2766984	6877.54	7.29993	5.4618e-45	Bacteria	Bacteroidetes	Sphingobacteriia	Sphingobacteriales	Sphingobacteriaceae	Pedobacter	sp. SW-16
1259844	5670.31	7.28954	9.91294e-132	Bacteria	Proteobacteria	Gammaproteobacteria	Pseudomonadales	Pseudomonadaceae	Pseudomonas	sp. FGI182
2597770	2066.81	7.27136	2.0835e-175	Bacteria	Proteobacteria	Gammaproteobacteria	Pseudomonadales	Pseudomonadaceae	Pseudomonas	sp. BJP69
237	17967.7	7.26837	3.47851e-43	Bacteria	Bacteroidetes	Flavobacteriia	Flavobacteriales	Flavobacteriaceae	Flavobacterium
1891675	5599.42	7.26531	2.6795e-37	Bacteria	Proteobacteria	Gammaproteobacteria	Enterobacterales	Erwiniaceae	Pantoea	alhagi
1179669	162.607	7.2538	2.23522e-38	Bacteria	Proteobacteria	Gammaproteobacteria	Enterobacterales	Yersiniaceae	Yersinia	sp. KBS0713
2083052	2023.2	7.24532	7.22396e-128	Bacteria	Proteobacteria	Gammaproteobacteria	Pseudomonadales	Pseudomonadaceae	Pseudomonas	sp. SWI36
1827481	231.94	7.21721	5.09848e-29	Bacteria	Proteobacteria	Gammaproteobacteria	Enterobacterales	Enterobacteriaceae	Enterobacter	sp. ODB01
2607911	6624.98	7.18725	3.11576e-21	Bacteria	Firmicutes	Bacilli	Bacillales	Paenibacillaceae	Paenibacillus	sp. 37
70775	23736.6	7.16664	1.26092e-220	Bacteria	Proteobacteria	Gammaproteobacteria	Pseudomonadales	Pseudomonadaceae	Pseudomonas	plecoglossicida
2219225	2094.9	7.1547	2.67967e-150	Bacteria	Proteobacteria	Gammaproteobacteria	Pseudomonadales	Pseudomonadaceae	Pseudomonas	asiatica
2565914	546.851	7.13809	3.51712e-40	Bacteria	Proteobacteria	Gammaproteobacteria	Enterobacterales	Enterobacteriaceae	Enterobacter	sp. 18A13
57706	466.296	7.13203	2.6033e-34	Bacteria	Proteobacteria	Gammaproteobacteria	Enterobacterales	Enterobacteriaceae	Citrobacter	braakii
1812935	6057.01	7.11803	6.18829e-38	Bacteria	Proteobacteria	Gammaproteobacteria	Enterobacterales	Enterobacteriaceae	Enterobacter	roggenkampii
158483	1543.69	7.11748	2.62766e-26	Bacteria	Proteobacteria	Gammaproteobacteria	Enterobacterales	Enterobacteriaceae	Cedecea
2770322	45531.8	7.10662	1.04571e-25	Bacteria	Proteobacteria	Gammaproteobacteria	Xanthomonadales	Xanthomonadaceae	Stenotrophomonas	sp. 169
2724122	14749.5	7.07557	1.6456e-45	Bacteria	Proteobacteria	Gammaproteobacteria	Xanthomonadales	Xanthomonadaceae	Xanthomonas	sp. SS
2675711	16.1651	7.07422	2.48342e-11	Bacteria	Proteobacteria	Gammaproteobacteria	Enterobacterales	Enterobacteriaceae	Klebsiella	sp. WP3-S18-ESBL-05
2479547	2324.93	7.0722	3.40449e-30	Bacteria	Proteobacteria	Gammaproteobacteria	Enterobacterales	Erwiniaceae	Pantoea	sp. 201603H
59814	18019.2	7.05811	2.2029e-26	Bacteria	Proteobacteria	Gammaproteobacteria	Enterobacterales	Erwiniaceae	Pantoea	dispersa
1907578	4791.61	7.04626	3.6553e-30	Bacteria	Proteobacteria	Gammaproteobacteria	Enterobacterales	Enterobacteriaceae	Lelliottia	jeotgali
1898684	11193.2	7.04342	1.03667e-194	Bacteria	Proteobacteria	Gammaproteobacteria	Pseudomonadales	Pseudomonadaceae	Pseudomonas	sp. LPH1
61645	9203.12	7.03801	1.17585e-37	Bacteria	Proteobacteria	Gammaproteobacteria	Enterobacterales	Enterobacteriaceae	Enterobacter	asburiae
47917	11836.6	7.03029	1.60596e-20	Bacteria	Proteobacteria	Gammaproteobacteria	Enterobacterales	Yersiniaceae	Serratia	fonticola
642227	5.68393	7.02469	0.0197953	Bacteria	Proteobacteria	Gammaproteobacteria	Enterobacterales	Erwiniaceae	Tatumella	morbirosei
1649877	14266.5	7.0233	5.69539e-177	Bacteria	Proteobacteria	Gammaproteobacteria	Pseudomonadales	Pseudomonadaceae	Pseudomonas	sp. CCOS 191
1868135	338.998	7.02168	2.99205e-32	Bacteria	Proteobacteria	Gammaproteobacteria	Enterobacterales	Enterobacteriaceae	Enterobacter	sp. HK169
2020313	9186.46	7.01595	7.89699e-42	Bacteria	Proteobacteria	Alphaproteobacteria	Rhizobiales	Rhizobiaceae	Rhizobium	sp. TAL182
1930532	30803.3	7.00884	4.63722e-191	Bacteria	Proteobacteria	Gammaproteobacteria	Pseudomonadales	Pseudomonadaceae	Pseudomonas	sp. CC6-YY-74
2781976	10.9787	7.00274	4.54762e-10	Bacteria	Proteobacteria	Gammaproteobacteria	Pseudomonadales	Moraxellaceae	Acinetobacter	sp. Ac-14
2739062	2768.46	6.9937	9.19871e-68	Bacteria	Bacteroidetes	Flavobacteriia	Flavobacteriales	Flavobacteriaceae	Flavobacterium	sp. M31R6
2479392	3579.59	6.99079	7.30764e-148	Bacteria	Proteobacteria	Gammaproteobacteria	Pseudomonadales	Pseudomonadaceae	Pseudomonas	sp. LTJR-52
528191	5090.52	6.96978	1.58616e-20	Bacteria	Firmicutes	Bacilli	Bacillales	Paenibacillaceae	Paenibacillus	xylanexedens
2724123	14050	6.96689	3.40593e-43	Bacteria	Proteobacteria	Gammaproteobacteria	Xanthomonadales	Xanthomonadaceae	Xanthomonas	sp. SI
2724121	15268.9	6.95771	1.22874e-44	Bacteria	Proteobacteria	Gammaproteobacteria	Xanthomonadales	Xanthomonadaceae	Xanthomonas	sp. GW
157783	24574	6.93845	6.35379e-160	Bacteria	Proteobacteria	Gammaproteobacteria	Pseudomonadales	Pseudomonadaceae	Pseudomonas	cremoricolorata
1636610	3414.38	6.93826	1.91722e-158	Bacteria	Proteobacteria	Gammaproteobacteria	Pseudomonadales	Pseudomonadaceae	Pseudomonas	sp. PONIH3
543	153801	6.93585	1.6674e-44	Bacteria	Proteobacteria	Gammaproteobacteria	Enterobacterales	Enterobacteriaceae
2742648	5.33315	6.93463	0.0214611	Bacteria	Proteobacteria	Gammaproteobacteria	Enterobacterales	Enterobacteriaceae	Citrobacter	sp. RHBSTW-00446
76759	43205.1	6.92552	3.51287e-117	Bacteria	Proteobacteria	Gammaproteobacteria	Pseudomonadales	Pseudomonadaceae	Pseudomonas	monteilii
2735906	16447.6	6.92489	3.88678e-197	Bacteria	Proteobacteria	Gammaproteobacteria	Pseudomonadales	Pseudomonadaceae	Pseudomonas	sp. B11D7D
244366	6922.16	6.92356	4.51374e-27	Bacteria	Proteobacteria	Gammaproteobacteria	Enterobacterales	Enterobacteriaceae	Klebsiella	variicola
2745895	7.48221	6.92153	1.55207e-11	Bacteria	Proteobacteria	Gammaproteobacteria	Enterobacterales	Enterobacteriaceae	Salmonella	sp. SJTUF14178
2781952	803.507	6.91823	2.03331e-43	Bacteria	Proteobacteria	Gammaproteobacteria	Enterobacterales	Enterobacteriaceae	Citrobacter	sp. BDA59-3
546	9938.86	6.91478	1.71652e-57	Bacteria	Proteobacteria	Gammaproteobacteria	Enterobacterales	Enterobacteriaceae	Citrobacter	freundii
2083053	1556.92	6.90222	6.88671e-121	Bacteria	Proteobacteria	Gammaproteobacteria	Pseudomonadales	Pseudomonadaceae	Pseudomonas	sp. SWI44
633	723.338	6.89466	1.58338e-56	Bacteria	Proteobacteria	Gammaproteobacteria	Enterobacterales	Yersiniaceae	Yersinia	pseudotuberculosis
2077149	108.465	6.88978	4.7547e-22	Bacteria	Proteobacteria	Gammaproteobacteria	Enterobacterales	Enterobacteriaceae	Citrobacter	freundii complex sp. CFNIH9
82995	3246.99	6.8765	9.59265e-33	Bacteria	Proteobacteria	Gammaproteobacteria	Enterobacterales	Yersiniaceae	Serratia	grimesii
2058152	1155.08	6.85183	3.75115e-25	Bacteria	Proteobacteria	Gammaproteobacteria	Enterobacterales	Enterobacteriaceae	Klebsiella	grimontii
2478464	3232.53	6.84616	3.93061e-49	Bacteria	Proteobacteria	Gammaproteobacteria	Enterobacterales	Enterobacteriaceae	Enterobacter	oligotrophicus
469	14140.1	6.82747	2.18613e-31	Bacteria	Proteobacteria	Gammaproteobacteria	Pseudomonadales	Moraxellaceae	Acinetobacter
78327	3974.68	6.8261	1.57646e-153	Bacteria	Proteobacteria	Gammaproteobacteria	Pseudomonadales	Pseudomonadaceae	Pseudomonas	mosselii
613	140224	6.82477	2.59241e-22	Bacteria	Proteobacteria	Gammaproteobacteria	Enterobacterales	Yersiniaceae	Serratia
2742639	2142.3	6.82137	3.22886e-45	Bacteria	Proteobacteria	Gammaproteobacteria	Enterobacterales	Enterobacteriaceae	Enterobacter	sp. RHBSTW-00175
935222	2211.63	6.79647	1.76786e-72	Bacteria	Bacteroidetes	Flavobacteriia	Flavobacteriales	Flavobacteriaceae	Flavobacterium	sp. Sr18
2697371	167.855	6.7908	3.0925e-16	Bacteria	Proteobacteria	Gammaproteobacteria	Enterobacterales	Enterobacteriaceae	Klebsiella	sp. MPUS7
2604941	1905.69	6.78916	4.21788e-125	Bacteria	Proteobacteria	Gammaproteobacteria	Pseudomonadales	Pseudomonadaceae	Pseudomonas	sp. C27(2019)
253237	3880.07	6.78881	8.57848e-125	Bacteria	Proteobacteria	Gammaproteobacteria	Pseudomonadales	Pseudomonadaceae	Pseudomonas	sp. phDV1
1932669	4634.69	6.78697	2.62068e-12	Bacteria	Bacteroidetes	Flavobacteriia	Flavobacteriales	Weeksellaceae	Chryseobacterium	sp. JV274
56455	35682.3	6.78093	1.40402e-44	Bacteria	Proteobacteria	Gammaproteobacteria	Xanthomonadales	Xanthomonadaceae	Xanthomonas	hyacinthi
1338689	800.777	6.76803	3.98639e-62	Bacteria	Proteobacteria	Gammaproteobacteria	Pseudomonadales	Pseudomonadaceae	Pseudomonas	sp. JY-Q
2726956	14018.2	6.76107	2.13089e-180	Bacteria	Proteobacteria	Gammaproteobacteria	Pseudomonadales	Pseudomonadaceae	Pseudomonas	sp. MSPm1
312306	51284.1	6.75316	2.69939e-166	Bacteria	Proteobacteria	Gammaproteobacteria	Pseudomonadales	Pseudomonadaceae	Pseudomonas	entomophila
2545798	4368.44	6.74753	4.0294e-26	Bacteria	Proteobacteria	Gammaproteobacteria	Enterobacterales	Enterobacteriaceae	Cedecea	sp. FDAARGOS_727
2747372	130.263	6.68521	3.73808e-18	Bacteria	Proteobacteria	Gammaproteobacteria	Enterobacterales	Enterobacteriaceae	Enterobacter	sp. DSM 30060
470150	373.745	6.66372	2.23537e-44	Bacteria	Proteobacteria	Gammaproteobacteria	Pseudomonadales	Pseudomonadaceae	Pseudomonas	taiwanensis
881260	3400.99	6.65872	8.32942e-44	Bacteria	Proteobacteria	Gammaproteobacteria	Enterobacterales	Enterobacteriaceae	Enterobacter	bugandensis
2546350	950.77	6.63775	5.28496e-58	Bacteria	Proteobacteria	Gammaproteobacteria	Enterobacterales	Enterobacteriaceae	Citrobacter	sp. LY-1
2500132	530.212	6.62573	2.33827e-41	Bacteria	Proteobacteria	Gammaproteobacteria	Enterobacterales	Enterobacteriaceae	Enterobacter	sp. N18-03635
885040	2613.32	6.60227	1.3122e-57	Bacteria	Proteobacteria	Gammaproteobacteria	Enterobacterales	Enterobacteriaceae	Enterobacter	soli
1492737	2167.02	6.59788	4.62167e-64	Bacteria	Bacteroidetes	Flavobacteriia	Flavobacteriales	Flavobacteriaceae	Flavobacterium	gilvum
2742667	85.9554	6.58404	2.08295e-21	Bacteria	Proteobacteria	Gammaproteobacteria	Enterobacterales	Enterobacteriaceae	Citrobacter	sp. RHBSTW-00881
67827	1416.61	6.58188	4.06352e-36	Bacteria	Proteobacteria	Gammaproteobacteria	Enterobacterales	Enterobacteriaceae	Citrobacter	werkmanii
1755504	23509.2	6.57997	1.29245e-169	Bacteria	Proteobacteria	Gammaproteobacteria	Pseudomonadales	Pseudomonadaceae	Pseudomonas	sp. DY-1
2742129	14324	6.57804	3.02997e-57	Bacteria	Proteobacteria	Gammaproteobacteria	Xanthomonadales	Xanthomonadaceae	Stenotrophomonas	sp. NA06056
133448	309.597	6.56383	1.30453e-42	Bacteria	Proteobacteria	Gammaproteobacteria	Enterobacterales	Enterobacteriaceae	Citrobacter	youngae
2742676	2588.25	6.55292	7.85423e-40	Bacteria	Proteobacteria	Gammaproteobacteria	Enterobacterales	Enterobacteriaceae	Enterobacter	sp. RHBSTW-00994
419257	176.886	6.54845	2.68661e-19	Bacteria	Proteobacteria	Gammaproteobacteria	Enterobacterales	Yersiniaceae	Yersinia	massiliensis
1306993	2436.43	6.54415	2.35397e-135	Bacteria	Proteobacteria	Gammaproteobacteria	Pseudomonadales	Pseudomonadaceae	Pseudomonas	soli
1306519	2491.65	6.53976	7.43944e-72	Bacteria	Bacteroidetes	Flavobacteriia	Flavobacteriales	Flavobacteriaceae	Flavobacterium	commune
1703969	1666.88	6.53368	1.15881e-37	Bacteria	Proteobacteria	Alphaproteobacteria	Rhizobiales	Rhizobiaceae	Rhizobium	sp. N324
631	173.444	6.50771	4.16255e-30	Bacteria	Proteobacteria	Gammaproteobacteria	Enterobacterales	Yersiniaceae	Yersinia	intermedia
552	2960.75	6.48945	1.09998e-22	Bacteria	Proteobacteria	Gammaproteobacteria	Enterobacterales	Erwiniaceae	Erwinia	amylovora
1856685	23769.3	6.46775	1.9923e-159	Bacteria	Proteobacteria	Gammaproteobacteria	Pseudomonadales	Pseudomonadaceae	Pseudomonas	sp. TCU-HL1
665097	3.83876	6.46129	0.0264336	Bacteria	Proteobacteria	Gammaproteobacteria	Enterobacterales	Erwiniaceae	Erwinia	piriflorinigrans
1848580	86.4164	6.43259	3.03531e-09	Bacteria	Proteobacteria	Gammaproteobacteria	Enterobacterales	Hafniaceae	Hafnia	sp. CBA7124
1532	7.49874	6.39982	4.12168e-11	Bacteria	Firmicutes	Clostridia	Clostridiales	Lachnospiraceae	Blautia	coccoides
2027919	3090.6	6.39206	1.75917e-42	Bacteria	Proteobacteria	Gammaproteobacteria	Enterobacterales	Enterobacteriaceae	Enterobacter	cloacae complex sp.
2731681	19951.2	6.37673	5.38177e-170	Bacteria	Proteobacteria	Gammaproteobacteria	Pseudomonadales	Pseudomonadaceae	Pseudomonas	sp. S1-A32-2
56464	34450.2	6.36689	2.6326e-44	Bacteria	Proteobacteria	Gammaproteobacteria	Xanthomonadales	Xanthomonadaceae	Xanthomonas	theicola
630	1399.6	6.36068	3.59539e-29	Bacteria	Proteobacteria	Gammaproteobacteria	Enterobacterales	Yersiniaceae	Yersinia	enterocolitica
2492396	2023.78	6.35899	6.38827e-37	Bacteria	Proteobacteria	Gammaproteobacteria	Enterobacterales	Enterobacteriaceae	Kosakonia	sp. CCTCC M2018092
2500542	5.07194	6.35615	0.0119443	Bacteria	Proteobacteria	Gammaproteobacteria	Enterobacterales	Enterobacteriaceae	Salmonella	sp. SSDFZ54
2742661	16.3286	6.34977	0.000881657	Bacteria	Proteobacteria	Gammaproteobacteria	Enterobacterales	Enterobacteriaceae	Citrobacter	sp. RHBSTW-00678
2071710	1072.88	6.33735	1.80465e-34	Bacteria	Proteobacteria	Gammaproteobacteria	Enterobacterales	Enterobacteriaceae	Enterobacter	sichuanensis
28099	4.9052	6.33572	1.18162e-08	Bacteria	Proteobacteria	Alphaproteobacteria	Rhizobiales	Rhizobiaceae	Agrobacterium	rubi
2662034	514.835	6.33337	3.44463e-105	Bacteria	Proteobacteria	Gammaproteobacteria	Pseudomonadales	Pseudomonadaceae	Pseudomonas	sp. 13159349
2681307	1029.78	6.3247	3.61629e-55	Bacteria	Proteobacteria	Gammaproteobacteria	Enterobacterales	Enterobacteriaceae	Leclercia	sp. J807
2742626	95.9034	6.31947	4.68937e-35	Bacteria	Proteobacteria	Gammaproteobacteria	Enterobacterales	Enterobacteriaceae	Citrobacter	sp. RHB35-C21
562	10872.9	6.31381	6.64442e-51	Bacteria	Proteobacteria	Gammaproteobacteria	Enterobacterales	Enterobacteriaceae	Escherichia	coli
561	1604.5	6.31167	3.18397e-48	Bacteria	Proteobacteria	Gammaproteobacteria	Enterobacterales	Enterobacteriaceae	Escherichia
2714951	4289.87	6.29598	1.51031e-80	Bacteria	Proteobacteria	Gammaproteobacteria	Enterobacterales	Enterobacteriaceae	Leclercia	sp. 29361
2759706	3.47821	6.29282	6.73067e-11	Bacteria	Proteobacteria	Gammaproteobacteria	Pseudomonadales	Pseudomonadaceae	Pseudomonas	sp. 29A
343	48382.9	6.29179	5.40897e-42	Bacteria	Proteobacteria	Gammaproteobacteria	Xanthomonadales	Xanthomonadaceae	Xanthomonas	translucens
2748080	14772.7	6.28898	3.30286e-149	Bacteria	Proteobacteria	Gammaproteobacteria	Pseudomonadales	Pseudomonadaceae	Pseudomonas	sp. ABC1
101564	5418.89	6.27943	2.47918e-135	Bacteria	Proteobacteria	Gammaproteobacteria	Pseudomonadales	Pseudomonadaceae	Pseudomonas	alcaliphila
2079596	41.112	6.27875	1.07263e-21	Bacteria	Proteobacteria	Gammaproteobacteria	Pseudomonadales	Moraxellaceae	Acinetobacter	sp. SWBY1
551	6790.58	6.27343	7.82331e-31	Bacteria	Proteobacteria	Gammaproteobacteria	Enterobacterales	Erwiniaceae	Erwinia
300	59922.9	6.26755	2.7898e-162	Bacteria	Proteobacteria	Gammaproteobacteria	Pseudomonadales	Pseudomonadaceae	Pseudomonas	mendocina
1499686	12209.3	6.25926	3.73587e-161	Bacteria	Proteobacteria	Gammaproteobacteria	Pseudomonadales	Pseudomonadaceae	Pseudomonas	saudiphocaensis
338565	2609.83	6.2542	3.71886e-20	Bacteria	Proteobacteria	Gammaproteobacteria	Enterobacterales	Erwiniaceae	Erwinia	tasmaniensis
2787706	216.553	6.23544	2.93009e-33	Bacteria	Proteobacteria	Gammaproteobacteria	Enterobacterales	Enterobacteriaceae	Klebsiella	sp. BDA134-6
1702170	150.749	6.23308	7.34603e-31	Bacteria	Proteobacteria	Gammaproteobacteria	Enterobacterales	Enterobacteriaceae	Citrobacter	sp. FDAARGOS_156
551989	2038.06	6.23	1.18142e-56	Bacteria	Proteobacteria	Gammaproteobacteria	Enterobacterales	Enterobacteriaceae	Kosakonia	arachidis
2713573	13564.1	6.22585	1.40468e-15	Bacteria	Bacteroidetes	Sphingobacteriia	Sphingobacteriales	Sphingobacteriaceae	Sphingobacterium	sp. DR205
61648	2434.18	6.19733	5.61027e-52	Bacteria	Proteobacteria	Gammaproteobacteria	Enterobacterales	Enterobacteriaceae	Kluyvera	intermedia
246	1027.93	6.18673	2.42749e-21	Bacteria	Bacteroidetes	Flavobacteriia	Flavobacteriales	Weeksellaceae	Chryseobacterium	balustinum
1639133	417.548	6.17122	1.57707e-27	Bacteria	Proteobacteria	Gammaproteobacteria	Enterobacterales	Enterobacteriaceae	Citrobacter	portucalensis
2587845	4457.51	6.16969	2.92749e-133	Bacteria	Proteobacteria	Gammaproteobacteria	Pseudomonadales	Pseudomonadaceae	Pseudomonas	sp. THAF7b
40323	234742	6.16126	4.49004e-59	Bacteria	Proteobacteria	Gammaproteobacteria	Xanthomonadales	Xanthomonadaceae	Stenotrophomonas
1355330	937.465	6.16067	2.52732e-58	Bacteria	Bacteroidetes	Flavobacteriia	Flavobacteriales	Flavobacteriaceae	Flavobacterium	faecale
1158459	2317.34	6.15552	2.65924e-51	Bacteria	Proteobacteria	Gammaproteobacteria	Enterobacterales	Enterobacteriaceae	Kosakonia	sacchari
2578106	2976.48	6.15191	2.79962e-38	Bacteria	Bacteroidetes	Sphingobacteriia	Sphingobacteriales	Sphingobacteriaceae	Pedobacter	sp. KBS0701
364197	9311.51	6.14883	7.41312e-135	Bacteria	Proteobacteria	Gammaproteobacteria	Pseudomonadales	Pseudomonadaceae	Pseudomonas	pohangensis
1279031	1234.18	6.14466	8.25548e-40	Bacteria	Proteobacteria	Alphaproteobacteria	Rhizobiales	Rhizobiaceae	Agrobacterium	sp. 33MFTa1.1
2494701	2639.7	6.13703	4.23203e-43	Bacteria	Proteobacteria	Gammaproteobacteria	Enterobacterales	Enterobacteriaceae	Enterobacter	chengduensis
1274359	4667.55	6.12341	5.43424e-167	Bacteria	Proteobacteria	Gammaproteobacteria	Pseudomonadales	Pseudomonadaceae	Pseudomonas	sihuiensis
2609668	136.853	6.12053	2.01403e-16	Bacteria	Proteobacteria	Gammaproteobacteria	Pseudomonadales	Moraxellaceae	Acinetobacter	sp. C16S1
1903414	243.935	6.1144	2.98282e-54	Bacteria	Proteobacteria	Gammaproteobacteria	Enterobacterales	Morganellaceae
1903412	712.735	6.10676	6.24625e-26	Bacteria	Proteobacteria	Gammaproteobacteria	Enterobacterales	Hafniaceae
300181	421.131	6.10431	1.94896e-14	Bacteria	Proteobacteria	Gammaproteobacteria	Enterobacterales	Yersiniaceae	Serratia	ureilytica
158823	3153.7	6.10391	5.89381e-29	Bacteria	Proteobacteria	Gammaproteobacteria	Enterobacterales	Enterobacteriaceae	Cedecea	lapagei
1166130	513.97	6.09526	8.90049e-47	Bacteria	Proteobacteria	Gammaproteobacteria	Enterobacterales	Enterobacteriaceae	Enterobacter	sp. R4-368
1763534	662.261	6.09291	2.23097e-61	Bacteria	Bacteroidetes	Flavobacteriia	Flavobacteriales	Flavobacteriaceae	Flavobacterium	crassostreae
316	184198	6.07673	1.99987e-161	Bacteria	Proteobacteria	Gammaproteobacteria	Pseudomonadales	Pseudomonadaceae	Pseudomonas	stutzeri
448181	249.661	6.06648	1.34448e-32	Bacteria	Proteobacteria	Alphaproteobacteria	Rhizobiales	Rhizobiaceae	Rhizobium	selenitireducens
2020312	23057.4	6.06273	2.13576e-33	Bacteria	Proteobacteria	Alphaproteobacteria	Rhizobiales	Rhizobiaceae	Rhizobium	sp. CIAT894
2730850	2.97738	6.0624	1.54548e-08	Bacteria	Proteobacteria	Gammaproteobacteria	Pseudomonadales	Pseudomonadaceae	Pseudomonas	sp. ADAK21
182337	2305.5	6.0595	1.58748e-28	Bacteria	Proteobacteria	Gammaproteobacteria	Enterobacterales	Erwiniaceae	Erwinia	billingiae
1756993	162.809	6.05929	3.59821e-33	Bacteria	Proteobacteria	Gammaproteobacteria	Enterobacterales	Enterobacteriaceae	Phytobacter	sp. SCO41
208223	4571.41	6.0478	3.75963e-40	Bacteria	Proteobacteria	Gammaproteobacteria	Enterobacterales	Enterobacteriaceae	Kosakonia	cowanii
615	29531.3	6.0439	5.20302e-14	Bacteria	Proteobacteria	Gammaproteobacteria	Enterobacterales	Yersiniaceae	Serratia	marcescens
564	1061.65	6.04106	1.67127e-44	Bacteria	Proteobacteria	Gammaproteobacteria	Enterobacterales	Enterobacteriaceae	Escherichia	fergusonii
2691571	15599.5	6.03297	1.72806e-32	Bacteria	Proteobacteria	Gammaproteobacteria	Xanthomonadales	Xanthomonadaceae	Stenotrophomonas	sp. 364
2562449	1691.13	6.03253	1.08509e-44	Bacteria	Proteobacteria	Gammaproteobacteria	Enterobacterales	Enterobacteriaceae	Citrobacter	sp. SNU WT2
69220	965.032	6.00906	2.81835e-28	Bacteria	Proteobacteria	Gammaproteobacteria	Enterobacterales	Enterobacteriaceae	Lelliottia	nimipressuralis
28901	13955.4	6.00366	1.41642e-48	Bacteria	Proteobacteria	Gammaproteobacteria	Enterobacterales	Enterobacteriaceae	Salmonella	enterica
48003	5.20368	5.99474	1.17287e-09	Bacteria	Tenericutes	Mollicutes	Mycoplasmatales	Mycoplasmataceae	Mycoplasma	pullorum
67824	1487.28	5.98976	1.75478e-57	Bacteria	Proteobacteria	Gammaproteobacteria	Enterobacterales	Enterobacteriaceae	Citrobacter	farmeri
2742624	1926.4	5.98513	2.0447e-48	Bacteria	Proteobacteria	Gammaproteobacteria	Enterobacterales	Enterobacteriaceae	Citrobacter	sp. RHB25-C09
2742627	85.2943	5.9824	5.62371e-18	Bacteria	Proteobacteria	Gammaproteobacteria	Enterobacterales	Enterobacteriaceae	Citrobacter	sp. RHB36-C18
447792	100.584	5.98167	9.61933e-34	Bacteria	Proteobacteria	Gammaproteobacteria	Enterobacterales	Enterobacteriaceae	Phytobacter
2487345	819.02	5.97498	1.33844e-15	Bacteria	Proteobacteria	Gammaproteobacteria	Enterobacterales	Erwiniaceae	Tatumella	sp. TA1
2653853	18997.4	5.96289	1.62008e-133	Bacteria	Proteobacteria	Gammaproteobacteria	Pseudomonadales	Pseudomonadaceae	Pseudomonas	sp. SCB32
2066049	410.464	5.96166	6.74355e-46	Bacteria	Proteobacteria	Gammaproteobacteria	Enterobacterales	Enterobacteriaceae	Citrobacter	freundii complex sp. CFNIH2
79967	457.935	5.95734	9.64596e-22	Bacteria	Proteobacteria	Gammaproteobacteria	Enterobacterales	Erwiniaceae	Erwinia	pyrifoliae
158822	9800.38	5.9561	1.67274e-26	Bacteria	Proteobacteria	Gammaproteobacteria	Enterobacterales	Enterobacteriaceae	Cedecea	neteri
271420	10459.2	5.95505	1.46845e-145	Bacteria	Proteobacteria	Gammaproteobacteria	Pseudomonadales	Pseudomonadaceae	Pseudomonas	xanthomarina
545	1099.26	5.9531	2.19415e-47	Bacteria	Proteobacteria	Gammaproteobacteria	Enterobacterales	Enterobacteriaceae	Citrobacter	koseri
648995	13363.5	5.94168	3.1615e-78	Bacteria	Proteobacteria	Alphaproteobacteria	Rhizobiales	Rhizobiaceae	Rhizobium	pusense
83655	6922.53	5.93403	4.25453e-48	Bacteria	Proteobacteria	Gammaproteobacteria	Enterobacterales	Enterobacteriaceae	Leclercia	adecarboxylata
2320867	24370.8	5.93295	8.51416e-143	Bacteria	Proteobacteria	Gammaproteobacteria	Pseudomonadales	Pseudomonadaceae	Pseudomonas	sp. K2W31S-8
2578110	3.77523	5.92135	5.43273e-09	Bacteria	Proteobacteria	Gammaproteobacteria	Pseudomonadales	Pseudomonadaceae	Pseudomonas	sp. KBS0707
216778	79718.5	5.91823	2.4199e-50	Bacteria	Proteobacteria	Gammaproteobacteria	Xanthomonadales	Xanthomonadaceae	Stenotrophomonas	rhizophila
2742625	67.5218	5.91122	3.30889e-33	Bacteria	Proteobacteria	Gammaproteobacteria	Enterobacterales	Enterobacteriaceae	Citrobacter	sp. RHB35-C17
215689	491.023	5.91072	3.69418e-20	Bacteria	Proteobacteria	Gammaproteobacteria	Enterobacterales	Erwiniaceae	Erwinia	sp. Ejp617
35703	2129.3	5.90866	5.75798e-43	Bacteria	Proteobacteria	Gammaproteobacteria	Enterobacterales	Enterobacteriaceae	Citrobacter	amalonaticus
2604832	18654.4	5.90397	2.0411e-119	Bacteria	Proteobacteria	Gammaproteobacteria	Pseudomonadales	Pseudomonadaceae	Pseudomonas	lalkuanensis
1848517	63.3588	5.9009	7.17985e-15	Bacteria	Proteobacteria	Gammaproteobacteria	Enterobacterales	Enterobacteriaceae	Enterobacter	sp. LU1
1330547	5042.55	5.89588	3.25606e-47	Bacteria	Proteobacteria	Gammaproteobacteria	Enterobacterales	Enterobacteriaceae	Kosakonia
96345	676.433	5.89299	4.9212e-54	Bacteria	Bacteroidetes	Flavobacteriia	Flavobacteriales	Flavobacteriaceae	Flavobacterium	psychrophilum
1972431	1735.46	5.87996	3.4578e-44	Bacteria	Proteobacteria	Gammaproteobacteria	Enterobacterales	Enterobacteriaceae	Phytobacter	ursingii
2213057	5258.64	5.87674	1.33536e-141	Bacteria	Proteobacteria	Gammaproteobacteria	Pseudomonadales	Pseudomonadaceae	Pseudomonas	sp. R2A2
54291	2153.56	5.87262	8.79992e-35	Bacteria	Proteobacteria	Gammaproteobacteria	Enterobacterales	Enterobacteriaceae	Raoultella	ornithinolytica
56458	35188.9	5.87114	1.5428e-45	Bacteria	Proteobacteria	Gammaproteobacteria	Xanthomonadales	Xanthomonadaceae	Xanthomonas	sacchari
91347	78630.5	5.86992	5.49267e-35	Bacteria	Proteobacteria	Gammaproteobacteria	Enterobacterales
544	14729.6	5.86757	4.41762e-46	Bacteria	Proteobacteria	Gammaproteobacteria	Enterobacterales	Enterobacteriaceae	Citrobacter
566	4441.11	5.86471	4.54904e-56	Bacteria	Proteobacteria	Gammaproteobacteria	Enterobacterales	Enterobacteriaceae	Pseudescherichia	vulneris
1869170	1491.43	5.85919	7.54378e-59	Bacteria	Proteobacteria	Alphaproteobacteria	Rhizobiales	Rhizobiaceae	Rhizobium	sp. S41
1981173	21609.5	5.85383	2.34658e-34	Bacteria	Proteobacteria	Alphaproteobacteria	Rhizobiales	Rhizobiaceae	Rhizobium	sp. NXC14
1646340	1291.91	5.84947	3.77335e-46	Bacteria	Proteobacteria	Gammaproteobacteria	Enterobacterales	Enterobacteriaceae	Kosakonia	pseudosacchari
497725	1345.98	5.83495	5.18997e-58	Bacteria	Proteobacteria	Gammaproteobacteria	Enterobacterales	Enterobacteriaceae	Kosakonia	oryzae
2282309	484.675	5.82196	7.00379e-41	Bacteria	Proteobacteria	Gammaproteobacteria	Enterobacterales	Enterobacteriaceae	Leclercia	sp. W17
2044467	588.194	5.82003	3.13007e-38	Bacteria	Proteobacteria	Gammaproteobacteria	Enterobacterales	Enterobacteriaceae	Escherichia	sp. E4742
28454	657.553	5.81978	3.03878e-21	Bacteria	Bacteroidetes	Sphingobacteriia	Sphingobacteriales	Sphingobacteriaceae	Sphingobacterium	multivorum
2448483	546.625	5.81962	8.3539e-39	Bacteria	Proteobacteria	Gammaproteobacteria	Enterobacterales	Yersiniaceae	Serratia	sp. 3ACOL1
1499973	1056.2	5.81901	1.96119e-42	Bacteria	Proteobacteria	Gammaproteobacteria	Enterobacterales	Enterobacteriaceae	Escherichia	marmotae
82983	469.944	5.81421	1.75261e-15	Bacteria	Proteobacteria	Gammaproteobacteria	Enterobacterales	Hafniaceae	Obesumbacterium	proteus
2681308	594.985	5.8125	4.36241e-36	Bacteria	Proteobacteria	Gammaproteobacteria	Enterobacterales	Enterobacteriaceae	Leclercia	sp. 119287
1294143	16234.4	5.8047	4.63503e-131	Bacteria	Proteobacteria	Gammaproteobacteria	Pseudomonadales	Pseudomonadaceae	Pseudomonas	sp. ATCC 13867
2716879	26.9845	5.79354	3.41738e-16	Bacteria	Proteobacteria	Gammaproteobacteria	Enterobacterales	Enterobacteriaceae	Citrobacter	sp. Y3
2339259	119.139	5.78338	6.27786e-21	Bacteria	Proteobacteria	Gammaproteobacteria	Enterobacterales	Yersiniaceae	Yersinia	hibernica
208962	1251.32	5.77825	2.92865e-44	Bacteria	Proteobacteria	Gammaproteobacteria	Enterobacterales	Enterobacteriaceae	Escherichia	albertii
1933220	567.861	5.77083	2.08042e-24	Bacteria	Bacteroidetes	Sphingobacteriia	Sphingobacteriales	Sphingobacteriaceae	Sphingobacterium	sp. B29
2725477	28458.6	5.74601	2.80589e-123	Bacteria	Proteobacteria	Gammaproteobacteria	Pseudomonadales	Pseudomonadaceae	Pseudomonas	sp. TUM18999
548	7807.74	5.73111	4.14535e-41	Bacteria	Proteobacteria	Gammaproteobacteria	Enterobacterales	Enterobacteriaceae	Klebsiella	aerogenes
632	139.882	5.72829	5.021e-21	Bacteria	Proteobacteria	Gammaproteobacteria	Enterobacterales	Yersiniaceae	Yersinia	pestis
1920110	94.3913	5.72674	1.55915e-19	Bacteria	Proteobacteria	Gammaproteobacteria	Enterobacterales	Enterobacteriaceae	Citrobacter	sp. CFNIH10
283686	1933.6	5.72599	1.73508e-44	Bacteria	Proteobacteria	Gammaproteobacteria	Enterobacterales	Enterobacteriaceae	Kosakonia	radicincitans
2596949	3259.3	5.72394	9.70963e-37	Bacteria	Proteobacteria	Gammaproteobacteria	Enterobacterales	Enterobacteriaceae	Enterobacter	sp. E76
94254	21246.7	5.71624	2.88212e-51	Bacteria	Bacteroidetes	Cytophagia	Cytophagales	Cytophagaceae	Dyadobacter	fermentans
2725560	1950.34	5.71568	4.16448e-43	Bacteria	Proteobacteria	Gammaproteobacteria	Enterobacterales	Enterobacteriaceae	Kosakonia	sp. SMBL-WEM22
1176649	9243.42	5.71264	1.46667e-40	Bacteria	Proteobacteria	Alphaproteobacteria	Rhizobiales	Rhizobiaceae	Agrobacterium	fabrum
2653932	1041.04	5.71105	1.30637e-43	Bacteria	Proteobacteria	Gammaproteobacteria	Enterobacterales	Enterobacteriaceae	Citrobacter	sp. NMI7904_11
2267618	50.2969	5.70705	1.03284e-12	Bacteria	Proteobacteria	Gammaproteobacteria	Enterobacterales	Enterobacteriaceae	Klebsiella	sp. P1CD1
1538644	929.305	5.69938	2.251e-20	Bacteria	Bacteroidetes	Sphingobacteriia	Sphingobacteriales	Sphingobacteriaceae	Sphingobacterium	sp. ML3W
2547962	551.687	5.68514	2.27047e-28	Bacteria	Proteobacteria	Gammaproteobacteria	Enterobacterales	Erwiniaceae	Erwinia	sp. QL-Z3
281120	913.837	5.68164	4.36196e-07	Bacteria	Bacteroidetes	Cytophagia	Cytophagales	Amoebophilaceae	Candidatus Amoebophilus	asiaticus
565	2991.94	5.67315	5.33587e-45	Bacteria	Proteobacteria	Gammaproteobacteria	Enterobacterales	Enterobacteriaceae	Atlantibacter	hermannii
301	6553.45	5.67234	1.6647e-113	Bacteria	Proteobacteria	Gammaproteobacteria	Pseudomonadales	Pseudomonadaceae	Pseudomonas	oleovorans
164514	54.3423	5.66188	4.0197e-10	Bacteria	Bacteroidetes	Flavobacteriia	Flavobacteriales	Blattabacteriaceae	Blattabacterium	punctulatus
82996	7557.49	5.66011	1.0813e-27	Bacteria	Proteobacteria	Gammaproteobacteria	Enterobacterales	Yersiniaceae	Serratia	plymuthica
83654	6182.3	5.648	9.16714e-44	Bacteria	Proteobacteria	Gammaproteobacteria	Enterobacterales	Enterobacteriaceae	Leclercia
1854493	2.27807	5.64742	2.20209e-06	Bacteria	Proteobacteria	Epsilonproteobacteria	Campylobacterales	Campylobacteraceae	Sulfurospirillum	sp. ACSTCE
2153354	1294.39	5.64506	2.29879e-34	Bacteria	Proteobacteria	Gammaproteobacteria	Enterobacterales	Enterobacteriaceae	Klebsiella	huaxiensis
2547394	984.104	5.60606	8.10146e-62	Bacteria	Bacteroidetes	Flavobacteriia	Flavobacteriales	Flavobacteriaceae	Flavobacterium	nackdongense
984991	2.75096	5.59242	6.47392e-08	Bacteria	Tenericutes	Mollicutes	Mycoplasmatales	Mycoplasmataceae	Mycoplasma	parvum
43263	16113.1	5.59128	2.90563e-114	Bacteria	Proteobacteria	Gammaproteobacteria	Pseudomonadales	Pseudomonadaceae	Pseudomonas	alcaligenes
1327989	239.951	5.58859	1.01905e-15	Bacteria	Proteobacteria	Gammaproteobacteria	Enterobacterales	Yersiniaceae	Serratia	sp. FS14
2726989	5474.61	5.57295	1.10106e-91	Bacteria	Proteobacteria	Gammaproteobacteria	Pseudomonadales	Pseudomonadaceae	Pseudomonas	sp. gcc21
1906275	479.324	5.57085	1.11214e-34	Bacteria	Proteobacteria	Gammaproteobacteria	Enterobacterales	Enterobacteriaceae	Cronobacter	sp. JZ38
2579248	2442.04	5.56105	6.16008e-51	Bacteria	Proteobacteria	Alphaproteobacteria	Rhizobiales	Rhizobiaceae	Agrobacterium	sp. CGMCC 11546
61652	5156.74	5.55528	4.38206e-21	Bacteria	Proteobacteria	Gammaproteobacteria	Enterobacterales	Yersiniaceae	Serratia	rubidaea
40324	121643	5.53135	1.39563e-51	Bacteria	Proteobacteria	Gammaproteobacteria	Xanthomonadales	Xanthomonadaceae	Stenotrophomonas	maltophilia
2282310	442.952	5.53086	1.68855e-35	Bacteria	Proteobacteria	Gammaproteobacteria	Enterobacterales	Enterobacteriaceae	Leclercia	sp. W6
95301	9601.54	5.52319	9.58184e-135	Bacteria	Proteobacteria	Gammaproteobacteria	Pseudomonadales	Pseudomonadaceae	Pseudomonas	multiresinivorans
861208	1200.68	5.52191	3.58266e-52	Bacteria	Proteobacteria	Alphaproteobacteria	Rhizobiales	Rhizobiaceae	Agrobacterium	sp. H13-3
158877	2381.91	5.52139	4.12806e-39	Bacteria	Proteobacteria	Gammaproteobacteria	Enterobacterales	Enterobacteriaceae	Yokenella	regensburgei
1134687	4479.19	5.51001	3.49137e-31	Bacteria	Proteobacteria	Gammaproteobacteria	Enterobacterales	Enterobacteriaceae	Klebsiella	michiganensis
1149133	18257	5.50979	4.53269e-117	Bacteria	Proteobacteria	Gammaproteobacteria	Pseudomonadales	Pseudomonadaceae	Pseudomonas	furukawaii
54736	1331.07	5.50586	9.46667e-37	Bacteria	Proteobacteria	Gammaproteobacteria	Enterobacterales	Enterobacteriaceae	Salmonella	bongori
2774055	2245.45	5.5028	3.37501e-44	Bacteria	Proteobacteria	Gammaproteobacteria	Enterobacterales	Enterobacteriaceae	Kluyvera	genomosp. 3
1839798	5.34948	5.48752	6.2578e-05	Bacteria	Firmicutes	Bacilli	Bacillales	Bacillaceae	Bacillus	sp. FDAARGOS_235
1972757	189.398	5.48142	3.06362e-21	Bacteria	Proteobacteria	Gammaproteobacteria	Enterobacterales	Enterobacteriaceae	Klebsiella	sp. PO552
1563222	140.167	5.48088	8.65036e-29	Bacteria	Proteobacteria	Gammaproteobacteria	Enterobacterales	Enterobacteriaceae	Citrobacter	pasteurii
2762322	46413.2	5.46979	2.42279e-77	Bacteria	Proteobacteria	Betaproteobacteria	Burkholderiales	Comamonadaceae	Variovorax	sp. PAMC26660
618	4039.03	5.46675	3.61289e-19	Bacteria	Proteobacteria	Gammaproteobacteria	Enterobacterales	Yersiniaceae	Serratia	odorifera
573	8993.64	5.46209	7.20943e-33	Bacteria	Proteobacteria	Gammaproteobacteria	Enterobacterales	Enterobacteriaceae	Klebsiella	pneumoniae
1538159	3842.92	5.46027	2.31335e-32	Bacteria	Proteobacteria	Alphaproteobacteria	Rhizobiales	Rhizobiaceae	Rhizobium	hidalgonense
363852	2425.94	5.45209	1.36432e-09	Bacteria	Bacteroidetes	Sphingobacteriia	Sphingobacteriales	Sphingobacteriaceae	Pedobacter	ginsengisoli
626774	16.0135	5.45026	4.71866e-09	Bacteria	Proteobacteria	Gammaproteobacteria	Enterobacterales	Morganellaceae	Proteus	cibarius
1920114	179.013	5.4444	5.31319e-32	Bacteria	Proteobacteria	Gammaproteobacteria	Enterobacterales	Enterobacteriaceae	Leclercia	sp. LSNIH1
53412	17061.2	5.44102	8.42154e-124	Bacteria	Proteobacteria	Gammaproteobacteria	Pseudomonadales	Pseudomonadaceae	Pseudomonas	resinovorans
47886	1979.61	5.42635	9.90639e-116	Bacteria	Proteobacteria	Gammaproteobacteria	Pseudomonadales	Pseudomonadaceae	Pseudomonas	luteola
319939	26848.6	5.4236	2.23309e-121	Bacteria	Proteobacteria	Gammaproteobacteria	Pseudomonadales	Pseudomonadaceae	Pseudomonas	otitidis
2706126	5300.17	5.40825	2.22633e-123	Bacteria	Proteobacteria	Gammaproteobacteria	Pseudomonadales	Pseudomonadaceae	Pseudomonas	sp. OIL-1
584	703.558	5.40003	1.48011e-11	Bacteria	Proteobacteria	Gammaproteobacteria	Enterobacterales	Morganellaceae	Proteus	mirabilis
1931241	5712.6	5.39331	1.35628e-135	Bacteria	Proteobacteria	Gammaproteobacteria	Pseudomonadales	Pseudomonadaceae	Pseudomonas	sp. S-6-2
46680	8983.24	5.38718	1.00276e-97	Bacteria	Proteobacteria	Gammaproteobacteria	Pseudomonadales	Pseudomonadaceae	Pseudomonas	nitroreducens
67825	2707.21	5.37236	5.58325e-43	Bacteria	Proteobacteria	Gammaproteobacteria	Enterobacterales	Enterobacteriaceae	Citrobacter	rodentium
2529386	20.1823	5.36779	2.64361e-15	Bacteria	Firmicutes	Bacilli	Bacillales	Bacillaceae	Bacillus	sp. SYJ
28141	3380.83	5.35469	5.5528e-39	Bacteria	Proteobacteria	Gammaproteobacteria	Enterobacterales	Enterobacteriaceae	Cronobacter	sakazakii
590	2078.85	5.35453	3.54621e-38	Bacteria	Proteobacteria	Gammaproteobacteria	Enterobacterales	Enterobacteriaceae	Salmonella
1703250	86.7222	5.33997	5.77219e-29	Bacteria	Proteobacteria	Gammaproteobacteria	Enterobacterales	Enterobacteriaceae	Citrobacter	sp. CRE-46
2748319	429.506	5.33965	9.42523e-41	Bacteria	Bacteroidetes	Flavobacteriia	Flavobacteriales	Flavobacteriaceae	Flavobacterium	sp. I3-2
535744	1760.62	5.33898	2.07001e-35	Bacteria	Proteobacteria	Gammaproteobacteria	Enterobacterales	Enterobacteriaceae	Cronobacter	universalis
553151	5164.71	5.32719	7.033e-124	Bacteria	Proteobacteria	Gammaproteobacteria	Pseudomonadales	Pseudomonadaceae	Pseudomonas	pelagia
2003121	376.892	5.32498	5.69007e-19	Bacteria	Bacteroidetes	Sphingobacteriia	Sphingobacteriales	Sphingobacteriaceae	Sphingobacterium	sp. G1-14
1903411	2232.58	5.3249	1.82004e-27	Bacteria	Proteobacteria	Gammaproteobacteria	Enterobacterales	Yersiniaceae
741091	55.1041	5.31775	3.59705e-23	Bacteria	Proteobacteria	Gammaproteobacteria	Enterobacterales	Yersiniaceae	Rahnella	sp. Y9602
891974	1258.68	5.31395	3.17087e-32	Bacteria	Proteobacteria	Gammaproteobacteria	Enterobacterales	Enterobacteriaceae	Shimwellia	Plautia stali symbiont
2681309	165.499	5.31321	2.76314e-22	Bacteria	Proteobacteria	Gammaproteobacteria	Enterobacterales	Enterobacteriaceae	Leclercia	sp. 1106151
2072413	7474.08	5.31057	2.71121e-35	Bacteria	Proteobacteria	Gammaproteobacteria	Xanthomonadales	Xanthomonadaceae	Stenotrophomonas	sp. SAU14A_NAIMI4_5
629	2538.18	5.30757	5.68369e-44	Bacteria	Proteobacteria	Gammaproteobacteria	Enterobacterales	Yersiniaceae	Yersinia
2518177	856.831	5.30089	7.07494e-55	Bacteria	Bacteroidetes	Flavobacteriia	Flavobacteriales	Flavobacteriaceae	Flavobacterium	sangjuense
2607663	313.868	5.29589	4.22561e-22	Bacteria	Proteobacteria	Gammaproteobacteria	Enterobacterales	Yersiniaceae	Yersinia	canariae
287	56172.9	5.28436	2.3581e-120	Bacteria	Proteobacteria	Gammaproteobacteria	Pseudomonadales	Pseudomonadaceae	Pseudomonas	aeruginosa
2774875	25236.4	5.26551	6.21043e-77	Bacteria	Proteobacteria	Betaproteobacteria	Burkholderiales	Comamonadaceae	Variovorax	sp. 38R
138074	1234.14	5.25575	5.07605e-33	Bacteria	Proteobacteria	Gammaproteobacteria	Enterobacterales	Yersiniaceae	Serratia	symbiotica
2724468	2638.31	5.2522	1.32853e-31	Bacteria	Proteobacteria	Gammaproteobacteria	Enterobacterales	Enterobacteriaceae	Enterobacter	sp. JUb54
797277	4668.95	5.24645	4.36124e-112	Bacteria	Proteobacteria	Gammaproteobacteria	Pseudomonadales	Pseudomonadaceae	Pseudomonas	litoralis
2654325	478.232	5.23912	5.07447e-16	Bacteria	Bacteroidetes	Flavobacteriia	Flavobacteriales	Flavobacteriaceae	Flavobacterium	sp. xlx-214
571	4101.84	5.22874	2.17723e-38	Bacteria	Proteobacteria	Gammaproteobacteria	Enterobacterales	Enterobacteriaceae	Klebsiella	oxytoca
29484	386.633	5.22647	1.52392e-24	Bacteria	Proteobacteria	Gammaproteobacteria	Enterobacterales	Yersiniaceae	Yersinia	frederiksenii
1329969	5.98248	5.22347	6.61953e-07	Bacteria	Proteobacteria	Gammaproteobacteria	Pseudomonadales	Pseudomonadaceae	Pseudomonas	sp. GLE121
1163710	1799.52	5.20616	1.20303e-31	Bacteria	Proteobacteria	Gammaproteobacteria	Enterobacterales	Enterobacteriaceae	Cronobacter	condimenti
413501	359.999	5.20111	3.05662e-32	Bacteria	Proteobacteria	Gammaproteobacteria	Enterobacterales	Enterobacteriaceae	Cronobacter	muytjensii
2447890	333.029	5.20096	8.22744e-20	Bacteria	Proteobacteria	Gammaproteobacteria	Enterobacterales	Yersiniaceae	Serratia	sp. 1D1416
61651	403.786	5.19483	4.02064e-37	Bacteria	Proteobacteria	Gammaproteobacteria	Enterobacterales	Yersiniaceae	Serratia	ficaria
2072412	2474.82	5.18385	4.0142e-26	Bacteria	Proteobacteria	Gammaproteobacteria	Xanthomonadales	Xanthomonadaceae	Stenotrophomonas	sp. ZAC14A_NAIMI4_1
2682487	647.958	5.16195	1.80177e-44	Bacteria	Proteobacteria	Gammaproteobacteria	Xanthomonadales	Xanthomonadaceae	Stenotrophomonas	sp. SXG-1
996	633.917	5.15289	1.55935e-61	Bacteria	Bacteroidetes	Flavobacteriia	Flavobacteriales	Flavobacteriaceae	Flavobacterium	columnare
2072414	7104.08	5.14632	2.31747e-30	Bacteria	Proteobacteria	Gammaproteobacteria	Xanthomonadales	Xanthomonadaceae	Stenotrophomonas	sp. ESTM1D_MKCIP4_1
2364272	251.897	5.13811	7.66394e-34	Bacteria	Proteobacteria	Alphaproteobacteria	Rhizobiales	Rhizobiaceae	Rhizobium	sp. CCGE532
29487	34.3611	5.1323	5.47785e-13	Bacteria	Proteobacteria	Gammaproteobacteria	Enterobacterales	Morganellaceae	Photorhabdus
55197	356.267	5.12562	1.64915e-50	Bacteria	Bacteroidetes	Flavobacteriia	Flavobacteriales	Flavobacteriaceae	Flavobacterium	branchiophilum
74829	14190.6	5.12408	7.69396e-109	Bacteria	Proteobacteria	Gammaproteobacteria	Pseudomonadales	Pseudomonadaceae	Pseudomonas	balearica
575	2143.77	5.11795	2.33727e-26	Bacteria	Proteobacteria	Gammaproteobacteria	Enterobacterales	Enterobacteriaceae	Raoultella	planticola
2203895	38.1449	5.11788	3.57973e-14	Bacteria	Proteobacteria	Gammaproteobacteria	Pseudomonadales	Moraxellaceae	Psychrobacter	sp. YP14
384	130803	5.11575	1.96456e-28	Bacteria	Proteobacteria	Alphaproteobacteria	Rhizobiales	Rhizobiaceae	Rhizobium	leguminosarum
29486	540.129	5.10563	1.34424e-23	Bacteria	Proteobacteria	Gammaproteobacteria	Enterobacterales	Yersiniaceae	Yersinia	ruckeri
2487150	144.684	5.10202	7.38487e-22	Bacteria	Proteobacteria	Gammaproteobacteria	Enterobacterales	Enterobacteriaceae	Metakosakonia	sp. MRY16-398
570	22077.8	5.10068	4.53907e-25	Bacteria	Proteobacteria	Gammaproteobacteria	Enterobacterales	Enterobacteriaceae	Klebsiella
2488567	113.376	5.09955	8.5024e-18	Bacteria	Proteobacteria	Gammaproteobacteria	Enterobacterales	Enterobacteriaceae	Klebsiella	sp. FDAARGOS_511
1458492	13.4364	5.09517	1.12927e-11	Bacteria	Bacteroidetes	Flavobacteriia	Flavobacteriales	Flavobacteriaceae	Myroides	sp. ZB35
2126319	49246.4	5.08187	1.32833e-69	Bacteria	Proteobacteria	Betaproteobacteria	Burkholderiales	Comamonadaceae	Variovorax	sp. PMC12
413503	1006.73	5.06807	5.19509e-38	Bacteria	Proteobacteria	Gammaproteobacteria	Enterobacterales	Enterobacteriaceae	Cronobacter	malonaticus
623	104.609	5.06444	5.09171e-27	Bacteria	Proteobacteria	Gammaproteobacteria	Enterobacterales	Enterobacteriaceae	Shigella	flexneri
2072405	3300.74	5.06312	8.89037e-33	Bacteria	Proteobacteria	Gammaproteobacteria	Xanthomonadales	Xanthomonadaceae	Stenotrophomonas	sp. ZAC14D2_NAIMI4_7
253	1453.74	5.06224	1.92644e-15	Bacteria	Bacteroidetes	Flavobacteriia	Flavobacteriales	Weeksellaceae	Chryseobacterium	indologenes
202954	149.72	5.06007	9.99692e-31	Bacteria	Proteobacteria	Gammaproteobacteria	Pseudomonadales	Moraxellaceae	Acinetobacter	tandoii
34038	1521.85	5.05861	2.4878e-39	Bacteria	Proteobacteria	Gammaproteobacteria	Enterobacterales	Yersiniaceae	Rahnella	aquatilis
683124	371.582	5.0572	1.64031e-48	Bacteria	Bacteroidetes	Flavobacteriia	Flavobacteriales	Flavobacteriaceae	Flavobacterium	haoranii
43306	11377.5	5.05488	6.05796e-75	Bacteria	Proteobacteria	Gammaproteobacteria	Pseudomonadales	Pseudomonadaceae	Pseudomonas	denitrificans (nom. rej.)
65741	17995.4	5.04691	5.39398e-101	Bacteria	Proteobacteria	Gammaproteobacteria	Pseudomonadales	Pseudomonadaceae	Pseudomonas	knackmussii
202950	146.928	5.04552	4.96798e-26	Bacteria	Proteobacteria	Gammaproteobacteria	Pseudomonadales	Moraxellaceae	Acinetobacter	baylyi
1259973	309.125	5.04304	4.41118e-24	Bacteria	Proteobacteria	Gammaproteobacteria	Enterobacterales	Enterobacteriaceae	Raoultella	electrica
1842534	33375	5.02988	3.33674e-22	Bacteria	Proteobacteria	Alphaproteobacteria	Rhizobiales	Rhizobiaceae	Sinorhizobium	sp. RAC02
237610	33805.9	5.02938	5.28405e-113	Bacteria	Proteobacteria	Gammaproteobacteria	Pseudomonadales	Pseudomonadaceae	Pseudomonas	psychrotolerans
250	907.36	5.02081	3.88773e-14	Bacteria	Bacteroidetes	Flavobacteriia	Flavobacteriales	Weeksellaceae	Chryseobacterium	gleum
28152	285.797	5.01936	5.66178e-20	Bacteria	Proteobacteria	Gammaproteobacteria	Enterobacterales	Yersiniaceae	Yersinia	kristensenii
56730	10189.8	5.01842	5.95891e-37	Bacteria	Proteobacteria	Alphaproteobacteria	Rhizobiales	Rhizobiaceae	Rhizobium	gallicum
1678728	754.807	5.01364	1.35419e-56	Bacteria	Bacteroidetes	Flavobacteriia	Flavobacteriales	Flavobacteriaceae	Flavobacterium	kingsejongi
1183411	13.1187	5.00999	5.62751e-15	Bacteria	Proteobacteria	Alphaproteobacteria	Rhizobiales	Rhizobiaceae	Agrobacterium	genomosp. 6
312277	306.583	5.00467	3.13718e-41	Bacteria	Bacteroidetes	Flavobacteriia	Flavobacteriales	Flavobacteriaceae	Flavobacterium	indicum
78398	473.142	4.99928	1.06646e-22	Bacteria	Proteobacteria	Gammaproteobacteria	Enterobacterales	Pectobacteriaceae	Pectobacterium	odoriferum
28453	1028.32	4.99312	1.26226e-27	Bacteria	Bacteroidetes	Sphingobacteriia	Sphingobacteriales	Sphingobacteriaceae	Sphingobacterium
1560339	316.015	4.99124	5.79146e-28	Bacteria	Proteobacteria	Gammaproteobacteria	Enterobacterales	Enterobacteriaceae	Enterobacter	sp. E20
336820	1506.07	4.98577	9.23084e-28	Bacteria	Bacteroidetes	Sphingobacteriia	Sphingobacteriales	Sphingobacteriaceae	Pedobacter	roseus
472181	5118.51	4.97306	1.12691e-99	Bacteria	Proteobacteria	Gammaproteobacteria	Pseudomonadales	Pseudomonadaceae	Pseudomonas	sabulinigri
563	1810.5	4.96014	2.55024e-33	Bacteria	Proteobacteria	Gammaproteobacteria	Enterobacterales	Enterobacteriaceae	Shimwellia	blattae
1434072	2697.16	4.95724	9.32565e-88	Bacteria	Proteobacteria	Gammaproteobacteria	Pseudomonadales	Pseudomonadaceae	Pseudomonas	salegens
1869339	130.328	4.95365	2.07121e-18	Bacteria	Proteobacteria	Betaproteobacteria	Burkholderiales	Comamonadaceae	Polaromonas	sp.
263819	285.785	4.94707	2.57521e-42	Bacteria	Proteobacteria	Gammaproteobacteria	Enterobacterales	Yersiniaceae	Yersinia	aleksiciae
1805933	1585.06	4.93753	1.00717e-22	Bacteria	Proteobacteria	Gammaproteobacteria	Enterobacterales	Yersiniaceae	Rahnella	sp. ERMR1:05
2724469	139.309	4.92199	5.42167e-15	Bacteria	Proteobacteria	Gammaproteobacteria	Enterobacterales	Yersiniaceae	Serratia	sp. JUb9
1183410	5.92603	4.92123	5.88621e-07	Bacteria	Proteobacteria	Alphaproteobacteria	Rhizobiales	Rhizobiaceae	Agrobacterium	genomosp. 3
622	109.786	4.91638	7.26243e-21	Bacteria	Proteobacteria	Gammaproteobacteria	Enterobacterales	Enterobacteriaceae	Shigella	dysenteriae
2072407	1888.19	4.91007	2.59906e-29	Bacteria	Proteobacteria	Gammaproteobacteria	Xanthomonadales	Xanthomonadaceae	Stenotrophomonas	sp. YAU14D1_LEIMI4_1
2743575	23.3401	4.90953	8.55806e-12	Bacteria	Proteobacteria	Gammaproteobacteria	Pseudomonadales	Moraxellaceae	Acinetobacter	sp. NEB 394
34072	89987.8	4.90322	8.23053e-69	Bacteria	Proteobacteria	Betaproteobacteria	Burkholderiales	Comamonadaceae	Variovorax
29430	209.088	4.90063	1.43458e-24	Bacteria	Proteobacteria	Gammaproteobacteria	Pseudomonadales	Moraxellaceae	Acinetobacter	haemolyticus
546367	435.593	4.89354	2.15715e-20	Bacteria	Proteobacteria	Gammaproteobacteria	Enterobacterales	Hafniaceae	Hafnia	paralvei
1324350	54.8877	4.891	7.12801e-23	Bacteria	Proteobacteria	Gammaproteobacteria	Pseudomonadales	Moraxellaceae	Acinetobacter	equi
338	87126.4	4.8867	7.16518e-37	Bacteria	Proteobacteria	Gammaproteobacteria	Xanthomonadales	Xanthomonadaceae	Xanthomonas
92400	4.87604	4.87954	0.00089135	Bacteria	Tenericutes	Mollicutes	Mycoplasmatales	Mycoplasmataceae	Mycoplasma	anseris
1463165	2409.16	4.87726	3.26028e-34	Bacteria	Proteobacteria	Gammaproteobacteria	Enterobacterales	Enterobacteriaceae	Klebsiella	quasipneumoniae
2748320	758.951	4.87276	2.05855e-50	Bacteria	Bacteroidetes	Flavobacteriia	Flavobacteriales	Flavobacteriaceae	Flavobacterium	sp. P2-65
40215	108.761	4.86122	1.80006e-26	Bacteria	Proteobacteria	Gammaproteobacteria	Pseudomonadales	Moraxellaceae	Acinetobacter	junii
436515	25953.4	4.85836	1.76808e-70	Bacteria	Proteobacteria	Betaproteobacteria	Burkholderiales	Comamonadaceae	Variovorax	boronicumulans
1615494	1088.98	4.85474	1.07793e-25	Bacteria	Proteobacteria	Gammaproteobacteria	Enterobacterales	Erwiniaceae	Mixta	intestinalis
135621	14306.1	4.85082	1.22533e-88	Bacteria	Proteobacteria	Gammaproteobacteria	Pseudomonadales	Pseudomonadaceae
2545800	81.1854	4.84848	2.70576e-35	Bacteria	Proteobacteria	Gammaproteobacteria	Pseudomonadales	Pseudomonadaceae	Pseudomonas	sp. FDAARGOS_761
2597702	834.357	4.84211	1.35007e-15	Bacteria	Proteobacteria	Gammaproteobacteria	Enterobacterales	Yersiniaceae	Serratia	sp. KUDC3025
2485839	51.0839	4.8415	4.78312e-14	Bacteria	Proteobacteria	Gammaproteobacteria	Enterobacterales	Yersiniaceae	Serratia	sp. LS-1
47885	19115.7	4.84129	5.4503e-105	Bacteria	Proteobacteria	Gammaproteobacteria	Pseudomonadales	Pseudomonadaceae	Pseudomonas	oryzihabitans
2364271	427.336	4.8224	1.82556e-29	Bacteria	Proteobacteria	Alphaproteobacteria	Rhizobiales	Rhizobiaceae	Rhizobium	sp. CCGE531
1758189	85.8138	4.82222	1.17795e-16	Bacteria	Proteobacteria	Gammaproteobacteria	Pseudomonadales	Moraxellaceae	Acinetobacter	sp. ACNIH2
2497456	605.086	4.82103	4.40197e-13	Bacteria	Bacteroidetes	Flavobacteriia	Flavobacteriales	Weeksellaceae	Chryseobacterium	aureum
33986	861.043	4.8197	7.37387e-15	Bacteria	Firmicutes	Bacilli	Bacillales	Alicyclobacillaceae	Exiguobacterium
413502	1609.71	4.819	6.09196e-30	Bacteria	Proteobacteria	Gammaproteobacteria	Enterobacterales	Enterobacteriaceae	Cronobacter	turicensis
2742630	1.21961	4.80588	0.00509439	Bacteria	Proteobacteria	Gammaproteobacteria	Enterobacterales	Enterobacteriaceae	Citrobacter	sp. RHBSTW-00021
1334193	3389.75	4.79963	1.17331e-31	Bacteria	Proteobacteria	Gammaproteobacteria	Enterobacterales	Enterobacteriaceae	Pluralibacter	[Enterobacter] lignolyticus
413496	5492.02	4.79288	3.29691e-27	Bacteria	Proteobacteria	Gammaproteobacteria	Enterobacterales	Enterobacteriaceae	Cronobacter
29447	6956.34	4.79168	9.28217e-40	Bacteria	Proteobacteria	Gammaproteobacteria	Xanthomonadales	Xanthomonadaceae	Xanthomonas	albilineans
2072406	1585.27	4.78111	7.39165e-33	Bacteria	Proteobacteria	Gammaproteobacteria	Xanthomonadales	Xanthomonadaceae	Stenotrophomonas	sp. ZAC14D2_NAIMI4_6
628	309.564	4.77718	9.16892e-29	Bacteria	Proteobacteria	Gammaproteobacteria	Enterobacterales	Morganellaceae	Xenorhabdus	nematophila
1525371	1173.07	4.76974	3.73941e-39	Bacteria	Proteobacteria	Alphaproteobacteria	Rhizobiales	Rhizobiaceae	Neorhizobium
588	161.639	4.7679	6.57469e-21	Bacteria	Proteobacteria	Gammaproteobacteria	Enterobacterales	Morganellaceae	Providencia	stuartii
29485	273.436	4.75857	5.91233e-22	Bacteria	Proteobacteria	Gammaproteobacteria	Enterobacterales	Yersiniaceae	Yersinia	rohdei
1904944	9806.37	4.75596	8.94471e-27	Bacteria	Proteobacteria	Gammaproteobacteria	Xanthomonadales	Xanthomonadaceae	Stenotrophomonas	sp. LM091
665913	2695.57	4.75149	8.06459e-21	Bacteria	Proteobacteria	Gammaproteobacteria	Enterobacterales	Erwiniaceae	Mixta	calida
2675726	119.146	4.75106	2.59546e-25	Bacteria	Proteobacteria	Gammaproteobacteria	Enterobacterales	Enterobacteriaceae	Klebsiella	sp. WP8-S18-ESBL-06
665914	2999.36	4.74813	1.57866e-15	Bacteria	Proteobacteria	Gammaproteobacteria	Enterobacterales	Erwiniaceae	Mixta	gaviniae
585	153.908	4.74105	1.94877e-26	Bacteria	Proteobacteria	Gammaproteobacteria	Enterobacterales	Morganellaceae	Proteus	vulgaris
357	18849.3	4.73541	1.14923e-53	Bacteria	Proteobacteria	Alphaproteobacteria	Rhizobiales	Rhizobiaceae	Agrobacterium
52133	145.596	4.72823	2.53803e-27	Bacteria	Proteobacteria	Gammaproteobacteria	Pseudomonadales	Moraxellaceae	Acinetobacter	venetianus
2774873	3471.25	4.72371	1.35193e-70	Bacteria	Proteobacteria	Gammaproteobacteria	Pseudomonadales	Pseudomonadaceae	Pseudomonas	sp. ADPe
2664291	1.15816	4.71223	0.00657779	Bacteria	Proteobacteria	Gammaproteobacteria	Enterobacterales	Enterobacteriaceae	Salmonella	sp. HNK130
2072408	602.723	4.70774	8.76426e-33	Bacteria	Proteobacteria	Gammaproteobacteria	Xanthomonadales	Xanthomonadaceae	Stenotrophomonas	sp. YAU14A_MKIMI4_1
2015795	30.825	4.69685	1.29359e-16	Bacteria	Proteobacteria	Gammaproteobacteria	Enterobacterales	Enterobacteriaceae	Klebsiella	sp. LY
361	1.08905	4.69469	0.00294961	Bacteria	Proteobacteria	Alphaproteobacteria	Rhizobiales	Rhizobiaceae	Agrobacterium	sp.
2072409	609.43	4.68364	6.2906e-26	Bacteria	Proteobacteria	Gammaproteobacteria	Xanthomonadales	Xanthomonadaceae	Stenotrophomonas	sp. SAU14A_NAIMI4_8
2282475	11218.8	4.68161	1.00167e-18	Bacteria	Proteobacteria	Betaproteobacteria	Burkholderiales	Alcaligenaceae	Achromobacter	sp. B7
2714110	93.766	4.67954	1.32275e-34	Bacteria	Proteobacteria	Gammaproteobacteria	Pseudomonadales	Moraxellaceae	Acinetobacter	sp. Marseille-Q1620
2583231	7582.69	4.67318	2.18756e-24	Bacteria	Proteobacteria	Alphaproteobacteria	Rhizobiales	Rhizobiaceae	Rhizobium	indicum
2488639	311.273	4.66491	1.64216e-18	Bacteria	Proteobacteria	Gammaproteobacteria	Enterobacterales	Pectobacteriaceae	Pectobacterium	versatile
2565559	4.29982	4.66248	9.63336e-06	Bacteria	Proteobacteria	Gammaproteobacteria	Xanthomonadales	Xanthomonadaceae	Stenotrophomonas	sp. PAMC25021
2738844	59.1261	4.66189	3.57692e-35	Bacteria	Bacteroidetes	Flavobacteriia	Flavobacteriales	Flavobacteriaceae	Polaribacter	sp. L12M9
399	45973.6	4.65463	9.07083e-51	Bacteria	Proteobacteria	Alphaproteobacteria	Rhizobiales	Rhizobiaceae	Neorhizobium	galegae
2742659	3.13753	4.64097	0.00440496	Bacteria	Proteobacteria	Gammaproteobacteria	Enterobacterales	Enterobacteriaceae	Citrobacter	sp. RHBSTW-00667
82985	309.133	4.63375	7.27522e-25	Bacteria	Proteobacteria	Gammaproteobacteria	Enterobacterales	Budviciaceae	Pragia	fontium
104623	525.781	4.6247	1.1623e-21	Bacteria	Proteobacteria	Gammaproteobacteria	Enterobacterales	Yersiniaceae	Serratia	sp. ATCC 39006
2282124	549.755	4.62415	6.57548e-34	Bacteria	Proteobacteria	Gammaproteobacteria	Xanthomonadales	Xanthomonadaceae	Stenotrophomonas	sp. ASS1
2748	67.7461	4.62192	6.31208e-08	Bacteria	Firmicutes	Bacilli	Lactobacillales	Carnobacteriaceae	Carnobacterium	divergens
413497	2106.65	4.6211	2.1047e-31	Bacteria	Proteobacteria	Gammaproteobacteria	Enterobacterales	Enterobacteriaceae	Cronobacter	dublinensis
82987	507.738	4.60173	2.23614e-24	Bacteria	Proteobacteria	Gammaproteobacteria	Enterobacterales	Erwiniaceae	Tatumella	ptyseos
332999	969.599	4.60102	2.77499e-27	Bacteria	Bacteroidetes	Sphingobacteriia	Sphingobacteriales	Sphingobacteriaceae	Pedobacter	suwonensis
2042057	723.318	4.6006	6.34718e-33	Bacteria	Proteobacteria	Gammaproteobacteria	Enterobacterales	Pectobacteriaceae	Pectobacterium	polaris
935293	373.752	4.58893	5.93842e-22	Bacteria	Proteobacteria	Gammaproteobacteria	Enterobacterales	Yersiniaceae	Yersinia	entomophaga
132920	268.27	4.5843	7.88475e-15	Bacteria	Firmicutes	Bacilli	Bacillales	Alicyclobacillaceae	Exiguobacterium	antarcticum
91604	332.928	4.58352	3.5022e-06	Bacteria	Proteobacteria	Alphaproteobacteria	Holosporales	Candidatus Paracaedibacteraceae	Candidatus Paracaedibacter	acanthamoebae
160699	6453.67	4.56848	6.02264e-44	Bacteria	Proteobacteria	Alphaproteobacteria	Rhizobiales	Rhizobiaceae	Agrobacterium	larrymoorei
38322	2.281	4.55838	1.6987e-05	Bacteria	Thermotogae	Thermotogae	Thermotogales	Thermotogaceae	Pseudothermotoga	elfii
2748863	509.542	4.5569	4.2387e-11	Bacteria	Firmicutes	Bacilli	Bacillales	Paenibacillaceae	Paenibacillus	sp. E222
2201181	332.026	4.5507	3.8348e-42	Bacteria	Bacteroidetes	Flavobacteriia	Flavobacteriales	Flavobacteriaceae	Flavobacterium	sediminis
2579977	6972.2	4.54442	2.21825e-92	Bacteria	Proteobacteria	Alphaproteobacteria	Caulobacterales	Caulobacteraceae	Brevundimonas	sp. SGAir0440
1905730	567.967	4.53553	1.04991e-47	Bacteria	Proteobacteria	Gammaproteobacteria	Enterobacterales	Pectobacteriaceae	Pectobacterium	parmentieri
126385	161.431	4.52751	5.64938e-15	Bacteria	Proteobacteria	Gammaproteobacteria	Enterobacterales	Morganellaceae	Providencia	alcalifaciens
69	55857.4	4.52137	1.82247e-23	Bacteria	Proteobacteria	Gammaproteobacteria	Xanthomonadales	Xanthomonadaceae	Lysobacter	enzymogenes
2040586	604.539	4.51984	8.18379e-41	Bacteria	Proteobacteria	Gammaproteobacteria	Xanthomonadales	Xanthomonadaceae	Stenotrophomonas	sp. Pemsol
2026240	138.154	4.5174	7.42777e-18	Bacteria	Proteobacteria	Gammaproteobacteria	Enterobacterales	Enterobacteriaceae	Klebsiella	quasivariicola
487184	4693.53	4.51529	3.64937e-99	Bacteria	Proteobacteria	Gammaproteobacteria	Pseudomonadales	Pseudomonadaceae	Pseudomonas	xinjiangensis
40576	479.509	4.51418	1.13526e-26	Bacteria	Proteobacteria	Gammaproteobacteria	Enterobacterales	Morganellaceae	Xenorhabdus	bovienii
620	60.0827	4.50704	9.36555e-30	Bacteria	Proteobacteria	Gammaproteobacteria	Enterobacterales	Enterobacteriaceae	Shigella
577	2182.57	4.49534	2.37639e-27	Bacteria	Proteobacteria	Gammaproteobacteria	Enterobacterales	Enterobacteriaceae	Raoultella	terrigena
134534	117.49	4.487	5.53619e-19	Bacteria	Proteobacteria	Gammaproteobacteria	Pseudomonadales	Moraxellaceae	Acinetobacter	gyllenbergii
160674	5175.94	4.4791	4.24433e-26	Bacteria	Proteobacteria	Gammaproteobacteria	Enterobacterales	Enterobacteriaceae	Raoultella
2033438	123.918	4.47838	2.48013e-33	Bacteria	Proteobacteria	Gammaproteobacteria	Enterobacterales	Yersiniaceae	Serratia	sp. MYb239
29471	486.977	4.47799	1.00027e-22	Bacteria	Proteobacteria	Gammaproteobacteria	Enterobacterales	Pectobacteriaceae	Pectobacterium	atrosepticum
2580515	2856.94	4.47546	7.10143e-76	Bacteria	Proteobacteria	Alphaproteobacteria	Rhizobiales	Rhizobiaceae	Agrobacterium	sp. T29
217203	61077.3	4.47502	2.46876e-29	Bacteria	Proteobacteria	Betaproteobacteria	Burkholderiales	Alcaligenaceae	Achromobacter	spanius
2487063	159.513	4.47245	2.435e-17	Bacteria	Bacteroidetes	Flavobacteriia	Flavobacteriales	Weeksellaceae	Chryseobacterium	sp. G0162
1763536	74.9506	4.46747	8.48756e-34	Bacteria	Proteobacteria	Gammaproteobacteria	Alteromonadales	Colwelliaceae	Thalassotalea	crassostreae
53408	7006.71	4.45769	2.36929e-82	Bacteria	Proteobacteria	Gammaproteobacteria	Pseudomonadales	Pseudomonadaceae	Pseudomonas	citronellolis
324079	4.75364	4.45184	7.29986e-07	Bacteria	Tenericutes	Mollicutes	Entomoplasmatales	Spiroplasmataceae	Spiroplasma	tabanidicola
754397	101.353	4.44813	7.02619e-38	Bacteria	Bacteroidetes	Flavobacteriia	Flavobacteriales	Flavobacteriaceae	Polaribacter	sp. SA4-10
16	36.7878	4.44519	2.00358e-23	Bacteria	Proteobacteria	Betaproteobacteria	Nitrosomonadales	Methylophilaceae	Methylophilus
1920116	13.6636	4.43563	3.0767e-12	Bacteria	Proteobacteria	Gammaproteobacteria	Enterobacterales	Enterobacteriaceae	Leclercia	sp. LSNIH3
2570561	65.1908	4.42937	1.7707e-24	Bacteria	Bacteroidetes	Flavobacteriia	Flavobacteriales	Flavobacteriaceae	Psychroserpens	sp. NJDZ02
160825	7542.57	4.4237	2.46961e-15	Bacteria	Proteobacteria	Betaproteobacteria	Burkholderiales	Comamonadaceae	Comamonas	koreensis
2006115	58.0332	4.42218	1.45819e-36	Bacteria	Proteobacteria	Gammaproteobacteria	Pseudomonadales	Moraxellaceae	Acinetobacter	piscicola
2601122	79.3454	4.41776	4.69061e-22	Bacteria	Proteobacteria	Gammaproteobacteria	Pseudomonadales	Moraxellaceae	Acinetobacter	sp. YH12138
2420300	15.9006	4.4164	1.46241e-08	Bacteria	Proteobacteria	Gammaproteobacteria	Pseudomonadales	Moraxellaceae	Acinetobacter	sp. FDAARGOS_493
2005046	1656.75	4.40514	1.13252e-35	Bacteria	Proteobacteria	Gammaproteobacteria	Xanthomonadales	Xanthomonadaceae	Stenotrophomonas	sp. WZN-1
488142	87.5474	4.40306	1.12954e-10	Bacteria	Proteobacteria	Gammaproteobacteria	Enterobacterales	Yersiniaceae	Serratia	sp. SCBI
53336	320.077	4.39095	1.83861e-18	Bacteria	Proteobacteria	Gammaproteobacteria	Enterobacterales	Erwiniaceae	Tatumella	citrea
180957	703.548	4.39094	5.35238e-26	Bacteria	Proteobacteria	Gammaproteobacteria	Enterobacterales	Pectobacteriaceae	Pectobacterium	brasiliense
106648	62.2343	4.38726	3.63716e-18	Bacteria	Proteobacteria	Gammaproteobacteria	Pseudomonadales	Moraxellaceae	Acinetobacter	bereziniae
2211160	575.429	4.38302	7.4751e-41	Bacteria	Proteobacteria	Gammaproteobacteria	Xanthomonadales	Xanthomonadaceae	Stenotrophomonas	sp. pho
1089444	762.573	4.37066	1.62234e-49	Bacteria	Proteobacteria	Gammaproteobacteria	Enterobacterales	Pectobacteriaceae	Dickeya	solani
2686305	3.48591	4.34444	0.00691005	Bacteria	Proteobacteria	Gammaproteobacteria	Enterobacterales	Enterobacteriaceae	Salmonella	sp. S13
1578828	58.2651	4.33907	2.02618e-08	Bacteria	Proteobacteria	Gammaproteobacteria	Enterobacterales	Hafniaceae	Edwardsiella	sp. EA181011
1263550	232.523	4.3376	2.92114e-13	Bacteria	Proteobacteria	Gammaproteobacteria	Enterobacterales	Hafniaceae	Edwardsiella	piscicida
359407	16.3254	4.33636	5.07808e-16	Bacteria	Proteobacteria	Betaproteobacteria	Nitrosomonadales	Methylophilaceae	Methylotenera
2100764	572.829	4.32612	2.04717e-14	Bacteria	Proteobacteria	Gammaproteobacteria	Enterobacterales	Erwiniaceae	Mixta
34037	909.666	4.31656	5.63038e-20	Bacteria	Proteobacteria	Gammaproteobacteria	Enterobacterales	Yersiniaceae	Rahnella
2487064	233.773	4.30914	6.17274e-15	Bacteria	Bacteroidetes	Flavobacteriia	Flavobacteriales	Weeksellaceae	Chryseobacterium	sp. G0186
359	4274.65	4.3035	4.64853e-56	Bacteria	Proteobacteria	Alphaproteobacteria	Rhizobiales	Rhizobiaceae	Agrobacterium	rhizogenes
1903416	36.9241	4.30096	1.68535e-13	Bacteria	Proteobacteria	Gammaproteobacteria	Enterobacterales	Budviciaceae
1312072	113.438	4.29296	3.02135e-44	Bacteria	Bacteroidetes	Flavobacteriia	Flavobacteriales	Flavobacteriaceae	Polaribacter	sp. SA4-12
2686361	107.634	4.29175	1.37338e-48	Bacteria	Bacteroidetes	Flavobacteriia	Flavobacteriales	Flavobacteriaceae	Polaribacter	sp. L3A8
320324	153.688	4.28823	1.57717e-42	Bacteria	Bacteroidetes	Flavobacteriia	Flavobacteriales	Flavobacteriaceae	Formosa	agariphila
583	91.0942	4.28518	3.90947e-22	Bacteria	Proteobacteria	Gammaproteobacteria	Enterobacterales	Morganellaceae	Proteus
1336804	81.7801	4.28187	2.05918e-51	Bacteria	Bacteroidetes	Flavobacteriia	Flavobacteriales	Flavobacteriaceae	Polaribacter	sp. Hel1_33_78
2754694	53.4607	4.27945	1.4278e-32	Bacteria	Bacteroidetes	Flavobacteriia	Flavobacteriales	Weeksellaceae	Chryseobacterium	manosquense
29483	213.473	4.2792	2.99525e-26	Bacteria	Proteobacteria	Gammaproteobacteria	Enterobacterales	Yersiniaceae	Yersinia	aldovae
458197	66.7648	4.27131	2.11237e-09	Bacteria	Proteobacteria	Gammaproteobacteria	Enterobacterales	Yersiniaceae	Serratia	nematodiphila
1758196	38.4643	4.26766	1.7217e-11	Bacteria	Proteobacteria	Gammaproteobacteria	Enterobacterales	Yersiniaceae	Serratia	sp. SSNIH1
1850246	118.804	4.26629	1.4738e-36	Bacteria	Bacteroidetes	Flavobacteriia	Flavobacteriales	Flavobacteriaceae	Urechidicola	croceus
634	20.9477	4.266	5.00121e-10	Bacteria	Proteobacteria	Gammaproteobacteria	Enterobacterales	Yersiniaceae	Yersinia	bercovieri
171282	3.07093	4.26158	1.23421e-05	Bacteria	Tenericutes	Mollicutes	Mycoplasmatales	Mycoplasmataceae	Mycoplasmopsis	columboralis
1755811	39.8285	4.25392	5.34772e-16	Bacteria	Proteobacteria	Gammaproteobacteria	Vibrionales	Vibrionaceae	Paraphotobacterium	marinum
59732	1730.33	4.24868	4.17661e-13	Bacteria	Bacteroidetes	Flavobacteriia	Flavobacteriales	Weeksellaceae	Chryseobacterium
70348	112.125	4.2475	8.0398e-15	Bacteria	Proteobacteria	Gammaproteobacteria	Pseudomonadales	Moraxellaceae	Acinetobacter	dispersus
221065	5.28948	4.24313	5.22175e-10	Bacteria	Bacteroidetes	Flavobacteriia	Flavobacteriales	Flavobacteriaceae	Kordia
1639108	545.003	4.24265	5.19989e-16	Bacteria	Proteobacteria	Gammaproteobacteria	Enterobacterales	Yersiniaceae	Chania	multitudinisentens
2777983	514.102	4.23822	1.45229e-11	Bacteria	Firmicutes	Bacilli	Bacillales	Paenibacillaceae	Paenibacillus	sp. JNUCC-31
2562582	4103.71	4.22685	2.26865e-89	Bacteria	Proteobacteria	Alphaproteobacteria	Caulobacterales	Caulobacteraceae	Brevundimonas	sp. 'scallop'
2283160	255.63	4.22384	2.13655e-09	Bacteria	Firmicutes	Bacilli	Bacillales	Bacillaceae	Psychrobacillus	glaciei
1685010	332.64	4.22087	1.21312e-15	Bacteria	Bacteroidetes	Flavobacteriia	Flavobacteriales	Weeksellaceae	Chryseobacterium	glaciei
2714940	895.965	4.21325	4.09257e-27	Bacteria	Bacteroidetes	Sphingobacteriia	Sphingobacteriales	Sphingobacteriaceae	Pedobacter	sp. HDW13
1241982	141.657	4.20894	2.34349e-19	Bacteria	Bacteroidetes	Flavobacteriia	Flavobacteriales	Weeksellaceae	Chryseobacterium	nakagawai
587	242.944	4.20496	1.55768e-20	Bacteria	Proteobacteria	Gammaproteobacteria	Enterobacterales	Morganellaceae	Providencia	rettgeri
259	752.284	4.20047	7.50187e-32	Bacteria	Bacteroidetes	Sphingobacteriia	Sphingobacteriales	Sphingobacteriaceae	Sphingobacterium	thalpophilum
2708110	5.07351	4.18815	3.75959e-07	Bacteria	Bacteroidetes	Flavobacteriia	Flavobacteriales	Flavobacteriaceae	Mesoflavibacter	profundi
2715164	59.8179	4.18811	1.48185e-17	Bacteria	Proteobacteria	Gammaproteobacteria	Pseudomonadales	Moraxellaceae	Acinetobacter	shaoyimingii
1871111	71.9564	4.17336	6.17567e-18	Bacteria	Proteobacteria	Gammaproteobacteria	Pseudomonadales	Moraxellaceae	Acinetobacter	defluvii
49546	3763.88	4.17161	6.91067e-45	Bacteria	Bacteroidetes	Flavobacteriia	Flavobacteriales	Flavobacteriaceae
41276	3710.23	4.14868	1.071e-84	Bacteria	Proteobacteria	Alphaproteobacteria	Caulobacterales	Caulobacteraceae	Brevundimonas	vesicularis
878220	265.651	4.14567	4.57828e-20	Bacteria	Bacteroidetes	Flavobacteriia	Flavobacteriales	Weeksellaceae	Chryseobacterium	sp. StRB126
112234	223.508	4.14416	3.10619e-16	Bacteria	Bacteroidetes	Flavobacteriia	Flavobacteriales	Weeksellaceae	Chryseobacterium	joostei
2498113	172.107	4.14343	1.20708e-20	Bacteria	Proteobacteria	Gammaproteobacteria	Enterobacterales	Budviciaceae	Pragia	sp. CF-458
2686365	109.203	4.12924	9.53334e-33	Bacteria	Bacteroidetes	Flavobacteriia	Flavobacteriales	Flavobacteriaceae	Algibacter	sp. L1A34
702745	107.283	4.12132	3.54913e-36	Bacteria	Bacteroidetes	Flavobacteriia	Flavobacteriales	Flavobacteriaceae	Myroides	phaeus
29498	117.532	4.11938	3.54613e-17	Bacteria	Proteobacteria	Gammaproteobacteria	Vibrionales	Vibrionaceae	Vibrio	tubiashii
983544	91.4395	4.11542	9.15978e-37	Bacteria	Bacteroidetes	Flavobacteriia	Flavobacteriales	Flavobacteriaceae	Lacinutrix	sp. 5H-3-7-4
2686363	96.8699	4.11389	9.42356e-42	Bacteria	Bacteroidetes	Flavobacteriia	Flavobacteriales	Flavobacteriaceae	Formosa	sp. L2A11
1458355	1378.36	4.10582	7.87101e-17	Bacteria	Proteobacteria	Gammaproteobacteria	Enterobacterales	Erwiniaceae	Mixta	theicola
2303505	42.2484	4.10226	2.5812e-08	Bacteria	Firmicutes	Bacilli	Bacillales	Bacillaceae	Psychrobacillus	sp. AK 1817
2576841	342.751	4.09943	1.45593e-44	Bacteria	Proteobacteria	Gammaproteobacteria	Oceanospirillales	Halomonadaceae	Halomonas	sp. PA16-9
1888915	79.1691	4.09546	1.66881e-46	Bacteria	Bacteroidetes	Flavobacteriia	Flavobacteriales	Flavobacteriaceae	Polaribacter	haliotis
662548	47631.6	4.09444	3.38626e-28	Bacteria	Proteobacteria	Betaproteobacteria	Burkholderiales	Comamonadaceae	Variovorax	sp. RA8
256	115.881	4.09428	6.56785e-34	Bacteria	Bacteroidetes	Flavobacteriia	Flavobacteriales	Flavobacteriaceae	Myroides	odoratus
1850252	86.2171	4.08549	2.87983e-24	Bacteria	Bacteroidetes	Flavobacteriia	Flavobacteriales	Flavobacteriaceae	Tenacibaculum	todarodis
754423	90.1613	4.08164	4.77064e-39	Bacteria	Bacteroidetes	Flavobacteriia	Flavobacteriales	Flavobacteriaceae	Tenacibaculum	sp. SZ-18
1183401	27.6588	4.07739	4.62243e-14	Bacteria	Proteobacteria	Alphaproteobacteria	Rhizobiales	Rhizobiaceae	Agrobacterium	genomosp. 1
1245526	6390.15	4.07169	2.25097e-70	Bacteria	Proteobacteria	Gammaproteobacteria	Pseudomonadales	Pseudomonadaceae	Pseudomonas	guangdongensis
55208	259.234	4.06776	2.91618e-19	Bacteria	Proteobacteria	Gammaproteobacteria	Enterobacterales	Pectobacteriaceae	Pectobacterium	wasabiae
33060	285.722	4.05935	2.90064e-17	Bacteria	Proteobacteria	Gammaproteobacteria	Enterobacterales	Yersiniaceae	Yersinia	mollaretii
1827469	3893.62	4.05649	3.98367e-76	Bacteria	Proteobacteria	Alphaproteobacteria	Caulobacterales	Caulobacteraceae	Brevundimonas	sp. GW460-12-10-14-LB2
2058137	82.6219	4.05389	1.62096e-34	Bacteria	Bacteroidetes	Flavobacteriia	Flavobacteriales	Flavobacteriaceae	Polaribacter	sp. ALD11
2358479	62.0965	4.05188	3.60873e-36	Bacteria	Bacteroidetes	Flavobacteriia	Flavobacteriales	Flavobacteriaceae	Tenacibaculum	sp. DSM 106434
207745	39746.2	4.03796	5.38036e-29	Bacteria	Proteobacteria	Betaproteobacteria	Burkholderiales	Comamonadaceae	Variovorax	sp. WDL1
639310	63.7749	4.03702	7.12905e-39	Bacteria	Bacteroidetes	Flavobacteriia	Flavobacteriales	Flavobacteriaceae	Olleya	aquimaris
2267833	3954.22	4.03225	3.25573e-65	Bacteria	Proteobacteria	Alphaproteobacteria	Rhizobiales	Rhizobiaceae	Rhizobium	oryzihabitans
2004644	47.6473	4.02562	9.14675e-22	Bacteria	Proteobacteria	Gammaproteobacteria	Pseudomonadales	Moraxellaceae	Acinetobacter	sp. WCHA45
1699624	41.5854	4.01594	1.53546e-09	Bacteria	Proteobacteria	Gammaproteobacteria	Pseudomonadales	Moraxellaceae	Psychrobacter	sp. P11G5
108981	174.232	4.01139	1.26824e-19	Bacteria	Proteobacteria	Gammaproteobacteria	Pseudomonadales	Moraxellaceae	Acinetobacter	schindleri
28100	191.965	4.00914	6.7374e-28	Bacteria	Proteobacteria	Alphaproteobacteria	Rhizobiales	Phyllobacteriaceae	Phyllobacterium
339	13086.6	4.00744	2.57136e-47	Bacteria	Proteobacteria	Gammaproteobacteria	Xanthomonadales	Xanthomonadaceae	Xanthomonas	campestris
2478663	454.806	3.99569	1.26718e-12	Bacteria	Bacteroidetes	Flavobacteriia	Flavobacteriales	Weeksellaceae	Chryseobacterium	sp. 3008163
1183412	60.0915	3.99482	9.98913e-29	Bacteria	Proteobacteria	Alphaproteobacteria	Rhizobiales	Rhizobiaceae	Agrobacterium	deltaense
1971488	1.81385	3.99164	0.000231778	Bacteria	Proteobacteria	Gammaproteobacteria	Thiotrichales	Thiotrichaceae	Candidatus Nardonella	endosymbiont of Pachyrhynchus infernalis
598467	4.01676	3.98897	0.000163363	Bacteria	Proteobacteria	Gammaproteobacteria	Enterobacterales	Pectobacteriaceae	Brenneria	sp. EniD312
2579935	1155.27	3.9886	1.24129e-17	Bacteria	Proteobacteria	Gammaproteobacteria	Enterobacterales	Erwiniaceae	Izhakiella	sp. KSNA2
183417	46.6809	3.98011	4.2539e-21	Bacteria	Proteobacteria	Gammaproteobacteria	Enterobacterales	Morganellaceae	Proteus	hauseri
2004646	35.0588	3.97525	1.56131e-09	Bacteria	Proteobacteria	Gammaproteobacteria	Pseudomonadales	Moraxellaceae	Acinetobacter	sp. WCHA55
367190	115.426	3.9745	4.62238e-14	Bacteria	Proteobacteria	Gammaproteobacteria	Enterobacterales	Yersiniaceae	Yersinia	similis
2420306	466.505	3.96927	4.97477e-14	Bacteria	Proteobacteria	Gammaproteobacteria	Enterobacterales	Yersiniaceae	Serratia	sp. FDAARGOS_506
480520	32.3312	3.96915	1.53237e-21	Bacteria	Bacteroidetes	Flavobacteriia	Flavobacteriales	Flavobacteriaceae	Myroides	profundi
1241978	286.792	3.96676	8.1474e-16	Bacteria	Bacteroidetes	Flavobacteriia	Flavobacteriales	Weeksellaceae	Chryseobacterium	bernardetii
554	1125.07	3.9654	8.19474e-17	Bacteria	Proteobacteria	Gammaproteobacteria	Enterobacterales	Pectobacteriaceae	Pectobacterium	carotovorum
52959	56.7868	3.96021	2.41034e-25	Bacteria	Bacteroidetes	Flavobacteriia	Flavobacteriales	Flavobacteriaceae	Polaribacter
434009	33068.1	3.9595	8.46459e-30	Bacteria	Proteobacteria	Betaproteobacteria	Burkholderiales	Comamonadaceae	Variovorax	sp. PBL-H6
671990	394.883	3.95109	8.42871e-13	Bacteria	Proteobacteria	Gammaproteobacteria	Enterobacterales	Yersiniaceae	Serratia	sp. FGI94
1486034	70.5201	3.95057	2.87418e-28	Bacteria	Bacteroidetes	Flavobacteriia	Flavobacteriales	Flavobacteriaceae	Lacinutrix	venerupis
2675788	1.33755	3.94648	0.00041509	Bacteria	Proteobacteria	Gammaproteobacteria	Enterobacterales	Enterobacteriaceae	Shimwellia	Enterobacteriaceae endosymbiont of Donacia versicolorea
1116375	11.9372	3.94191	0.000768512	Bacteria	Proteobacteria	Gammaproteobacteria	Vibrionales	Vibrionaceae	Vibrio	sp. EJY3
46257	166.938	3.94019	5.50514e-23	Bacteria	Proteobacteria	Gammaproteobacteria	Pseudomonadales	Pseudomonadaceae	Pseudomonas	avellanae
1392877	9068.21	3.93501	8.66092e-70	Bacteria	Proteobacteria	Gammaproteobacteria	Pseudomonadales	Pseudomonadaceae	Pseudomonas	oryzae
104264	24.2929	3.93156	2.02151e-21	Bacteria	Bacteroidetes	Flavobacteriia	Flavobacteriales	Flavobacteriaceae	Cellulophaga
1608473	45.7366	3.92518	6.49652e-18	Bacteria	Proteobacteria	Gammaproteobacteria	Pseudomonadales	Moraxellaceae	Acinetobacter	sp. NCu2D-2
637	10.1539	3.91995	3.6544e-07	Bacteria	Proteobacteria	Gammaproteobacteria	Enterobacterales	Morganellaceae	Arsenophonus
2259622	1087.23	3.91259	1.17722e-58	Bacteria	Proteobacteria	Gammaproteobacteria	Xanthomonadales	Xanthomonadaceae	Xanthomonas	euroxanthea
2719911	16.2634	3.90531	2.63543e-14	Bacteria	Bacteroidetes	Flavobacteriia	Flavobacteriales	Flavobacteriaceae	Nonlabens	sp. SY33080
1529069	33.529	3.90432	3.3519e-26	Bacteria	Bacteroidetes	Flavobacteriia	Flavobacteriales	Flavobacteriaceae	Polaribacter	sp. BM10
516075	37.0374	3.90279	2.18294e-22	Bacteria	Proteobacteria	Gammaproteobacteria	Enterobacterales	Morganellaceae	Providencia	sneebia
61647	3790.09	3.90268	1.76028e-21	Bacteria	Proteobacteria	Gammaproteobacteria	Enterobacterales	Enterobacteriaceae	Pluralibacter	gergoviae
56454	5239.36	3.90233	1.31159e-51	Bacteria	Proteobacteria	Gammaproteobacteria	Xanthomonadales	Xanthomonadaceae	Xanthomonas	hortorum
1774273	102.853	3.8897	2.77479e-35	Bacteria	Bacteroidetes	Flavobacteriia	Flavobacteriales	Flavobacteriaceae	Polaribacter	vadi
2785056	4577.31	3.88935	1.93187e-24	Bacteria	Proteobacteria	Alphaproteobacteria	Rhizobiales	Rhizobiaceae	Rhizobium	sp. 007
651561	324.47	3.87694	2.18805e-12	Bacteria	Bacteroidetes	Flavobacteriia	Flavobacteriales	Weeksellaceae	Chryseobacterium	arthrosphaerae
1855336	80.122	3.87191	1.79106e-30	Bacteria	Bacteroidetes	Flavobacteriia	Flavobacteriales	Flavobacteriaceae	Polaribacter	sp. KT25b
1903410	368.105	3.87016	1.34107e-19	Bacteria	Proteobacteria	Gammaproteobacteria	Enterobacterales	Pectobacteriaceae
56448	3734.57	3.86735	5.06685e-51	Bacteria	Proteobacteria	Gammaproteobacteria	Xanthomonadales	Xanthomonadaceae	Xanthomonas	arboricola
568768	379.685	3.85881	4.22461e-17	Bacteria	Proteobacteria	Gammaproteobacteria	Enterobacterales	Pectobacteriaceae	Dickeya	poaceiphila
158850	71.7815	3.8323	3.15796e-21	Bacteria	Proteobacteria	Gammaproteobacteria	Enterobacterales	Morganellaceae	Providencia	rustigianii
1330546	28.1486	3.82841	4.03728e-10	Bacteria	Proteobacteria	Gammaproteobacteria	Enterobacterales	Enterobacteriaceae	Pluralibacter
2666127	24.7212	3.82647	5.06367e-08	Bacteria	Firmicutes	Bacilli	Bacillales	Bacillaceae	Bacillus	sp. N3536
343874	95.3553	3.82531	1.02985e-40	Bacteria	Bacteroidetes	Flavobacteriia	Flavobacteriales	Weeksellaceae	Empedobacter	falsenii
2741499	747.257	3.82454	1.78342e-21	Bacteria	Proteobacteria	Gammaproteobacteria	Enterobacterales	Yersiniaceae	Serratia	surfactantfaciens
434008	28809.4	3.82237	2.5167e-32	Bacteria	Proteobacteria	Betaproteobacteria	Burkholderiales	Comamonadaceae	Variovorax	sp. PBS-H4
754409	82.1412	3.82127	5.06547e-29	Bacteria	Bacteroidetes	Flavobacteriia	Flavobacteriales	Flavobacteriaceae	Winogradskyella	sp. PG-2
108980	59.3391	3.81397	1.21672e-22	Bacteria	Proteobacteria	Gammaproteobacteria	Pseudomonadales	Moraxellaceae	Acinetobacter	ursingii
56453	3238.74	3.81383	2.29192e-43	Bacteria	Proteobacteria	Gammaproteobacteria	Xanthomonadales	Xanthomonadaceae	Xanthomonas	cucurbitae
204042	1674.99	3.81229	1.92208e-23	Bacteria	Proteobacteria	Gammaproteobacteria	Enterobacterales	Pectobacteriaceae	Dickeya	zeae
545908	6.16043	3.80134	1.62524e-05	Bacteria	Proteobacteria	Gammaproteobacteria	Pseudomonadales	Pseudomonadaceae	Pseudomonas	sp. LM8
2108399	241.735	3.79881	1.71606e-19	Bacteria	Proteobacteria	Gammaproteobacteria	Enterobacterales	Pectobacteriaceae	Pectobacterium	punjabense
2697010	90.2706	3.78883	6.53598e-36	Bacteria	Bacteroidetes	Flavobacteriia	Flavobacteriales	Flavobacteriaceae	Winogradskyella	helgolandensis
1240483	4.83311	3.78782	1.98245e-07	Bacteria	Proteobacteria	Gammaproteobacteria	Orbales	Orbaceae
1581038	357.57	3.78537	1.6714e-06	Bacteria	Firmicutes	Bacilli	Bacillales	Bacillaceae	Bacillus	sp. FJAT-22090
1964448	1.84248	3.7831	0.000444678	Bacteria	Spirochaetes	Spirochaetia	Spirochaetales	Borreliaceae	Borreliella	Candidatus Borrelia tachyglossi
40214	101.686	3.7825	1.71704e-16	Bacteria	Proteobacteria	Gammaproteobacteria	Pseudomonadales	Moraxellaceae	Acinetobacter	johnsonii
2172103	104.843	3.78082	9.37746e-11	Bacteria	Proteobacteria	Gammaproteobacteria	Enterobacterales	Budviciaceae	Limnobaculum	parvum
2487065	292.784	3.77981	1.5892e-16	Bacteria	Bacteroidetes	Flavobacteriia	Flavobacteriales	Weeksellaceae	Chryseobacterium	sp. G0201
621	74.1672	3.77648	3.09647e-16	Bacteria	Proteobacteria	Gammaproteobacteria	Enterobacterales	Enterobacteriaceae	Shigella	boydii
1825976	8435.97	3.77412	9.80185e-40	Bacteria	Proteobacteria	Alphaproteobacteria	Rhizobiales	Rhizobiaceae	Neorhizobium	sp. NCHU2750
56460	3653.71	3.76689	2.48114e-46	Bacteria	Proteobacteria	Gammaproteobacteria	Xanthomonadales	Xanthomonadaceae	Xanthomonas	vesicatoria
762954	101.971	3.76071	7.64606e-28	Bacteria	Bacteroidetes	Flavobacteriia	Flavobacteriales	Flavobacteriaceae	Siansivirga	zeaxanthinifaciens
122277	1680.29	3.75923	2.46488e-32	Bacteria	Proteobacteria	Gammaproteobacteria	Enterobacterales	Pectobacteriaceae	Pectobacterium
1867715	39652.8	3.75914	3.95639e-39	Bacteria	Proteobacteria	Alphaproteobacteria	Rhizobiales	Bradyrhizobiaceae	Bosea	sp. Tri-49
1625	7.6899	3.75636	1.39781e-10	Bacteria	Firmicutes	Bacilli	Lactobacillales	Lactobacillaceae	Fructilactobacillus	Lactobacillus sanfranciscensis
84567	860.354	3.7552	4.12549e-13	Bacteria	Bacteroidetes	Sphingobacteriia	Sphingobacteriales	Sphingobacteriaceae	Pedobacter
1849031	26.2681	3.75501	9.43737e-07	Bacteria	Firmicutes	Bacilli	Bacillales	Alicyclobacillaceae	Exiguobacterium	sp. U13-1
59600	85.6523	3.74989	5.00403e-28	Bacteria	Bacteroidetes	Flavobacteriia	Flavobacteriales	Flavobacteriaceae	Cellulophaga	algicola
48664	2183.48	3.74375	5.23717e-45	Bacteria	Proteobacteria	Gammaproteobacteria	Xanthomonadales	Xanthomonadaceae	Xanthomonas	fragariae
582	806.339	3.74043	4.59398e-42	Bacteria	Proteobacteria	Gammaproteobacteria	Enterobacterales	Morganellaceae	Morganella	morganii
104268	54.9869	3.74024	3.60879e-22	Bacteria	Bacteroidetes	Flavobacteriia	Flavobacteriales	Flavobacteriaceae	Tenacibaculum	mesophilum
1218801	160.86	3.73653	2.96132e-45	Bacteria	Bacteroidetes	Flavobacteriia	Flavobacteriales	Flavobacteriaceae	Kordia	antarctica
2058174	3.55687	3.73609	0.000183216	Bacteria	Bacteroidetes	Flavobacteriia	Flavobacteriales	Flavobacteriaceae	Antarcticibacterium
28903	3.80828	3.7342	2.59029e-07	Bacteria	Tenericutes	Mollicutes	Mycoplasmatales	Mycoplasmataceae	Mycoplasma	bovis
979	105.888	3.73296	2.64253e-35	Bacteria	Bacteroidetes	Flavobacteriia	Flavobacteriales	Flavobacteriaceae	Cellulophaga	lytica
2058135	43.9201	3.73278	3.64185e-19	Bacteria	Bacteroidetes	Flavobacteriia	Flavobacteriales	Flavobacteriaceae	Olleya	sp. Bg11-27
2218628	159.66	3.73052	2.60236e-31	Bacteria	Proteobacteria	Gammaproteobacteria	Enterobacterales	Morganellaceae	Photorhabdus	laumondii
718192	48.5195	3.72359	5.80994e-22	Bacteria	Proteobacteria	Gammaproteobacteria	Alteromonadales	Colwelliaceae	Litorilituus	sediminis
313598	66.5419	3.72088	3.27863e-26	Bacteria	Bacteroidetes	Flavobacteriia	Flavobacteriales	Flavobacteriaceae	Polaribacter	sp. MED152
333965	76.8615	3.71633	1.11376e-12	Bacteria	Proteobacteria	Gammaproteobacteria	Enterobacterales	Morganellaceae	Providencia	vermicola
2728021	13469.4	3.71615	1.89319e-15	Bacteria	Proteobacteria	Betaproteobacteria	Burkholderiales	Oxalobacteraceae	Duganella	sp. AF9R3
56450	2152.45	3.71379	1.49876e-38	Bacteria	Proteobacteria	Gammaproteobacteria	Xanthomonadales	Xanthomonadaceae	Xanthomonas	cassavae
291112	92.51	3.71264	3.83723e-11	Bacteria	Proteobacteria	Gammaproteobacteria	Enterobacterales	Morganellaceae	Photorhabdus	asymbiotica
1985254	714.831	3.71232	4.76991e-47	Bacteria	Proteobacteria	Gammaproteobacteria	Xanthomonadales	Xanthomonadaceae	Xanthomonas	phaseoli
1721091	7984.19	3.71137	7.13087e-05	Bacteria	Bacteroidetes	Flavobacteriia	Flavobacteriales	Weeksellaceae	Chryseobacterium	sp. IHB B 17019
1879050	67.0439	3.70824	4.57643e-26	Bacteria	Proteobacteria	Gammaproteobacteria	Pseudomonadales	Moraxellaceae	Acinetobacter	wuhouensis
41202	890.926	3.70614	6.21246e-19	Bacteria	Proteobacteria	Gammaproteobacteria	Enterobacterales	Yersiniaceae	Ewingella	americana
1622118	80.9333	3.70244	1.28764e-33	Bacteria	Bacteroidetes	Flavobacteriia	Flavobacteriales	Flavobacteriaceae	Lutibacter	profundi
351671	208.47	3.70112	3.2097e-29	Bacteria	Proteobacteria	Gammaproteobacteria	Enterobacterales	Morganellaceae	Xenorhabdus	doucetiae
1836467	127.512	3.69962	6.30984e-34	Bacteria	Bacteroidetes	Flavobacteriia	Flavobacteriales	Flavobacteriaceae	Maribacter	sp. T28
2482728	413.329	3.69803	1.19757e-16	Bacteria	Bacteroidetes	Sphingobacteriia	Sphingobacteriales	Sphingobacteriaceae	Pedobacter	sp. G11
2762323	11283.2	3.69549	2.93003e-46	Bacteria	Proteobacteria	Betaproteobacteria	Burkholderiales	Comamonadaceae	Variovorax	sp. PAMC28562
2520507	87.0532	3.69069	1.23146e-11	Bacteria	Proteobacteria	Gammaproteobacteria	Alteromonadales	Shewanellaceae	Shewanella	maritima
150055	0.737036	3.68593	0.00853569	Bacteria	Firmicutes	Bacilli	Lactobacillales	Streptococcaceae	Streptococcus	lutetiensis
669041	77.4557	3.6839	2.40581e-27	Bacteria	Bacteroidetes	Flavobacteriia	Flavobacteriales	Flavobacteriaceae	Tenacibaculum	dicentrarchi
106592	28299.5	3.68137	3.1035e-19	Bacteria	Proteobacteria	Alphaproteobacteria	Rhizobiales	Rhizobiaceae	Ensifer	adhaerens
2027857	206.889	3.68132	1.73156e-30	Bacteria	Bacteroidetes	Flavobacteriia	Flavobacteriales	Flavobacteriaceae	Mariniflexile	sp. TRM1-10
1798225	69.9336	3.67645	1.30156e-43	Bacteria	Bacteroidetes	Flavobacteriia	Flavobacteriales	Flavobacteriaceae	Formosa	sp. Hel1_31_208
996801	97.0415	3.67328	4.64756e-46	Bacteria	Bacteroidetes	Flavobacteriia	Flavobacteriales	Flavobacteriaceae	Polaribacter	reichenbachii
398	5381.43	3.66804	5.58028e-31	Bacteria	Proteobacteria	Alphaproteobacteria	Rhizobiales	Rhizobiaceae	Rhizobium	tropici
56459	2418.38	3.64959	2.9456e-49	Bacteria	Proteobacteria	Gammaproteobacteria	Xanthomonadales	Xanthomonadaceae	Xanthomonas	vasicola
138072	77.575	3.64011	3.87745e-16	Bacteria	Proteobacteria	Gammaproteobacteria	Enterobacterales	Enterobacteriaceae	Candidatus Hamiltonella	defensa
216942	2.68754	3.6249	0.00012258	Bacteria	Tenericutes	Mollicutes	Entomoplasmatales	Spiroplasmataceae	Spiroplasma	litorale
1235990	29.8427	3.62424	1.88442e-10	Bacteria	Proteobacteria	Gammaproteobacteria	Enterobacterales	Erwiniaceae	Pantoea	Candidatus Pantoea carbekii
586	260.661	3.62283	2.62958e-17	Bacteria	Proteobacteria	Gammaproteobacteria	Enterobacterales	Morganellaceae	Providencia
62088	1.15472	3.61833	0.00166977	Bacteria	Spirochaetes	Spirochaetia	Spirochaetales	Borreliaceae	Borreliella	valaisiana
584609	95.8691	3.61625	3.41586e-43	Bacteria	Bacteroidetes	Flavobacteriia	Flavobacteriales	Flavobacteriaceae	Tenacibaculum	jejuense
456327	723.595	3.61141	1.42085e-31	Bacteria	Proteobacteria	Gammaproteobacteria	Xanthomonadales	Xanthomonadaceae	Xanthomonas	euvesicatoria
472834	7.66746	3.61097	5.80324e-10	Bacteria	Proteobacteria	Gammaproteobacteria	Enterobacterales	Enterobacteriaceae	Candidatus Purcelliella	pentastirinorum
159	14.5153	3.60562	7.93793e-13	Bacteria	Spirochaetes	Spirochaetia	Brachyspirales	Brachyspiraceae	Brachyspira	hyodysenteriae
1790137	95.7111	3.60422	4.28772e-40	Bacteria	Bacteroidetes	Flavobacteriia	Flavobacteriales	Flavobacteriaceae	Wenyingzhuangia	fucanilytica
1124835	328.81	3.60232	7.95238e-13	Bacteria	Bacteroidetes	Flavobacteriia	Flavobacteriales	Weeksellaceae	Chryseobacterium	carnipullorum
1938820	18.0485	3.59978	1.17604e-09	Bacteria	Proteobacteria	Gammaproteobacteria	Enterobacterales	Yersiniaceae	Serratia	sp. JKS000199
346	4676.52	3.59767	3.51182e-52	Bacteria	Proteobacteria	Gammaproteobacteria	Xanthomonadales	Xanthomonadaceae	Xanthomonas	citri
1449783	6.29102	3.58317	0.00657619	Bacteria	Proteobacteria	Gammaproteobacteria	Pseudomonadales	Pseudomonadaceae	Pseudomonas	sp. LM12
1646377	790.943	3.57815	1.73474e-17	Bacteria	Proteobacteria	Gammaproteobacteria	Enterobacterales	Yersiniaceae	Rouxiella	badensis
2594004	101.002	3.57299	2.43524e-27	Bacteria	Bacteroidetes	Flavobacteriia	Flavobacteriales	Flavobacteriaceae	Formosa	sediminum
2675783	2.32402	3.55453	0.000112108	Bacteria	Proteobacteria	Gammaproteobacteria	Enterobacterales	Enterobacteriaceae	Shimwellia	Enterobacteriaceae endosymbiont of Donacia semicuprea
2686366	90.7817	3.55437	1.6308e-27	Bacteria	Bacteroidetes	Flavobacteriia	Flavobacteriales	Flavobacteriaceae	Algibacter	sp. L3A6
43948	257.259	3.54563	3.64526e-24	Bacteria	Proteobacteria	Gammaproteobacteria	Aeromonadales	Aeromonadaceae	Tolumonas	auensis
200644	1249.79	3.54292	2.57466e-32	Bacteria	Bacteroidetes	Flavobacteriia	Flavobacteriales
1224749	31.1249	3.53884	4.5082e-06	Bacteria	Firmicutes	Bacilli	Bacillales	Alicyclobacillaceae	Exiguobacterium	sp. ZWU0009
28189	52.6203	3.53856	2.04659e-20	Bacteria	Bacteroidetes	Flavobacteriia	Flavobacteriales	Flavobacteriaceae	Capnocytophaga	cynodegmi
2057808	59.5769	3.53066	1.15767e-18	Bacteria	Bacteroidetes	Flavobacteriia	Flavobacteriales	Flavobacteriaceae	Lacinutrix	sp. Bg11-31
267890	6.8412	3.53045	2.04311e-09	Bacteria	Proteobacteria	Gammaproteobacteria	Alteromonadales	Shewanellaceae
204039	826.846	3.52854	2.34794e-12	Bacteria	Proteobacteria	Gammaproteobacteria	Enterobacterales	Pectobacteriaceae	Dickeya	dianthicola
382	89754.7	3.5197	4.2625e-20	Bacteria	Proteobacteria	Alphaproteobacteria	Rhizobiales	Rhizobiaceae	Sinorhizobium	meliloti
2487071	53.2549	3.51946	6.61459e-17	Bacteria	Bacteroidetes	Flavobacteriia	Flavobacteriales	Weeksellaceae	Chryseobacterium	sp. F5649
428411	4.00139	3.51438	1.41518e-05	Bacteria	Proteobacteria	Gammaproteobacteria	Enterobacterales	Enterobacteriaceae	Candidatus Riesia	pediculischaeffi
1221880	2.80876	3.51077	0.000293866	Bacteria	Firmicutes	Bacilli	Bacillales	Bacillaceae	Psychrobacillus
104267	40.7582	3.50881	8.28644e-22	Bacteria	Bacteroidetes	Flavobacteriia	Flavobacteriales	Flavobacteriaceae	Tenacibaculum
202956	19.5464	3.50701	2.72498e-09	Bacteria	Proteobacteria	Gammaproteobacteria	Pseudomonadales	Moraxellaceae	Acinetobacter	towneri
638	35.348	3.5058	1.10971e-14	Bacteria	Proteobacteria	Gammaproteobacteria	Enterobacterales	Morganellaceae	Arsenophonus	nasoniae
1662285	400.511	3.50204	9.11683e-26	Bacteria	Proteobacteria	Betaproteobacteria	Nitrosomonadales	Methylophilaceae	Methylophilus	sp. TWE2
32011	88.5326	3.50078	8.36565e-40	Bacteria	Proteobacteria	Betaproteobacteria	Nitrosomonadales	Methylophilaceae
74329	7525.43	3.50036	1.07387e-53	Bacteria	Proteobacteria	Alphaproteobacteria	Caulobacterales	Caulobacteraceae	Brevundimonas	mediterranea
1646498	51.2511	3.49832	2.58491e-16	Bacteria	Proteobacteria	Gammaproteobacteria	Pseudomonadales	Moraxellaceae	Acinetobacter	sp. TTH0-4
2048897	6419.43	3.49644	1.20829e-22	Bacteria	Proteobacteria	Alphaproteobacteria	Rhizobiales	Rhizobiaceae	Rhizobium	sp. NXC24
1795631	12683.7	3.49633	4.33255e-43	Bacteria	Proteobacteria	Betaproteobacteria	Burkholderiales	Comamonadaceae	Variovorax	sp. PAMC 28711
76831	111.647	3.4747	2.01716e-33	Bacteria	Bacteroidetes	Flavobacteriia	Flavobacteriales	Flavobacteriaceae	Myroides
82115	28764.6	3.46087	3.64876e-26	Bacteria	Proteobacteria	Alphaproteobacteria	Rhizobiales	Rhizobiaceae
1324352	278.159	3.45429	4.14878e-12	Bacteria	Bacteroidetes	Flavobacteriia	Flavobacteriales	Weeksellaceae	Chryseobacterium	gallinarum
2060726	7749.1	3.44464	2.16413e-26	Bacteria	Proteobacteria	Alphaproteobacteria	Rhizobiales	Rhizobiaceae	Neorhizobium	sp. SOG26
2736252	101.026	3.44442	2.44758e-35	Bacteria	Bacteroidetes	Flavobacteriia	Flavobacteriales	Flavobacteriaceae	Aquimarina	sp. TRL1
1382466	73.471	3.44236	2.02231e-31	Bacteria	Bacteroidetes	Flavobacteriia	Flavobacteriales	Flavobacteriaceae	Winogradskyella	sediminis
40577	102.681	3.43233	3.8455e-13	Bacteria	Proteobacteria	Gammaproteobacteria	Enterobacterales	Morganellaceae	Xenorhabdus	poinarii
2590777	520.014	3.42781	2.17053e-36	Bacteria	Proteobacteria	Alphaproteobacteria	Rhizobiales	Rhizobiaceae	Rhizobium	sp. NIBRBAC000502774
1936080	76.2383	3.4249	3.77149e-38	Bacteria	Bacteroidetes	Flavobacteriia	Flavobacteriales	Flavobacteriaceae	Winogradskyella	sp. J14-2
1553431	325.528	3.41945	3.8019e-09	Bacteria	Proteobacteria	Betaproteobacteria	Burkholderiales	Burkholderiaceae	Mycoavidus	cysteinexigens
1803846	111.46	3.41529	1.47329e-27	Bacteria	Bacteroidetes	Flavobacteriia	Flavobacteriales	Flavobacteriaceae	Flavivirga	eckloniae
1756149	29.5486	3.4148	9.35586e-15	Bacteria	Bacteroidetes	Flavobacteriia	Flavobacteriales	Weeksellaceae	Elizabethkingia	bruuniana
347	4359.31	3.41269	5.70927e-47	Bacteria	Proteobacteria	Gammaproteobacteria	Xanthomonadales	Xanthomonadaceae	Xanthomonas	oryzae
53413	1248.01	3.4118	1.26616e-41	Bacteria	Proteobacteria	Gammaproteobacteria	Xanthomonadales	Xanthomonadaceae	Xanthomonas	axonopodis
674	213.371	3.41086	5.31189e-17	Bacteria	Proteobacteria	Gammaproteobacteria	Vibrionales	Vibrionaceae	Vibrio	mimicus
225842	8.63837	3.40983	3.55508e-12	Bacteria	Bacteroidetes	Flavobacteriia	Flavobacteriales	Flavobacteriaceae	Formosa
558152	174.788	3.39615	5.59126e-12	Bacteria	Bacteroidetes	Flavobacteriia	Flavobacteriales	Weeksellaceae	Chryseobacterium	piperi
142	2.44522	3.37897	0.000400573	Bacteria	Spirochaetes	Spirochaetia	Spirochaetales	Borreliaceae	Borrelia	turicatae
2656761	13.8743	3.37681	4.81869e-21	Bacteria	Bacteroidetes	Flavobacteriia	Flavobacteriales	Weeksellaceae	Apibacter	sp. B2966
444051	69.8167	3.37505	1.69247e-23	Bacteria	Bacteroidetes	Flavobacteriia	Flavobacteriales	Flavobacteriaceae	Mesoflavibacter
1714860	85.0935	3.36875	3.32065e-24	Bacteria	Bacteroidetes	Flavobacteriia	Flavobacteriales	Flavobacteriaceae	Aquimarina	sp. BL5
1736674	72.9071	3.36849	1.83695e-34	Bacteria	Bacteroidetes	Flavobacteriia	Flavobacteriales	Flavobacteriaceae	Algibacter	alginicilyticus
351679	88.4387	3.36624	1.42959e-17	Bacteria	Proteobacteria	Gammaproteobacteria	Enterobacterales	Morganellaceae	Xenorhabdus	hominickii
401618	3.27694	3.36565	0.00120235	Bacteria	Proteobacteria	Gammaproteobacteria	Enterobacterales	Enterobacteriaceae	Candidatus Riesia
1381081	87.7834	3.34686	2.24306e-11	Bacteria	Proteobacteria	Gammaproteobacteria	Vibrionales	Vibrionaceae	Vibrio	panuliri
247	104.45	3.33888	1.37856e-25	Bacteria	Bacteroidetes	Flavobacteriia	Flavobacteriales	Weeksellaceae	Empedobacter	brevis
2744024	1.25384	3.33502	0.00476288	Bacteria	Proteobacteria	Gammaproteobacteria	Pasteurellales	Pasteurellaceae	Mannheimia	sp. 17CN0883
1241981	166.982	3.33113	1.30518e-13	Bacteria	Bacteroidetes	Flavobacteriia	Flavobacteriales	Weeksellaceae	Epilithonimonas	Chryseobacterium lactis
34062	275.051	3.32119	2.81387e-56	Bacteria	Proteobacteria	Gammaproteobacteria	Pseudomonadales	Moraxellaceae	Moraxella	osloensis
1028416	44.3506	3.31161	1.6435e-14	Bacteria	Proteobacteria	Gammaproteobacteria	Pseudomonadales	Moraxellaceae	Psychrobacter	sp. DAB_AL43B
333962	50.1071	3.30988	3.74225e-09	Bacteria	Proteobacteria	Gammaproteobacteria	Enterobacterales	Morganellaceae	Providencia	heimbachae
556	739.04	3.30918	7.2476e-18	Bacteria	Proteobacteria	Gammaproteobacteria	Enterobacterales	Pectobacteriaceae	Dickeya	chrysanthemi
754417	76.414	3.30694	9.03e-30	Bacteria	Bacteroidetes	Flavobacteriia	Flavobacteriales	Flavobacteriaceae	Winogradskyella	sp. PC-19
1756150	53.4367	3.30304	3.01133e-29	Bacteria	Bacteroidetes	Flavobacteriia	Flavobacteriales	Weeksellaceae	Elizabethkingia	ursingii
1628248	59.3724	3.30018	1.34526e-23	Bacteria	Bacteroidetes	Flavobacteriia	Flavobacteriales	Weeksellaceae	Empedobacter	stercoris
451876	3294.39	3.29819	5.86387e-33	Bacteria	Proteobacteria	Alphaproteobacteria	Rhizobiales	Rhizobiaceae	Rhizobium	rhizoryzae
1714849	87.1078	3.2972	1.14213e-29	Bacteria	Bacteroidetes	Flavobacteriia	Flavobacteriales	Flavobacteriaceae	Aquimarina	sp. AD10
1327635	32347.6	3.29567	1.15803e-22	Bacteria	Proteobacteria	Alphaproteobacteria	Sphingomonadales	Sphingomonadaceae	Sphingomonas	sp. Cra20
1532555	2081.49	3.28398	4.55541e-52	Bacteria	Proteobacteria	Alphaproteobacteria	Caulobacterales	Caulobacteraceae	Brevundimonas	sp. DS20
2028343	4771.34	3.28241	1.3152e-23	Bacteria	Proteobacteria	Alphaproteobacteria	Rhizobiales	Rhizobiaceae	Rhizobium	sp. 11515TR
85698	34165.5	3.28111	3.18784e-35	Bacteria	Proteobacteria	Betaproteobacteria	Burkholderiales	Alcaligenaceae	Achromobacter	xylosoxidans
348824	7263.34	3.28039	1.63983e-23	Bacteria	Proteobacteria	Alphaproteobacteria	Rhizobiales	Rhizobiaceae	Rhizobium	favelukesii
529	1311.76	3.27955	1.37268e-15	Bacteria	Proteobacteria	Alphaproteobacteria	Rhizobiales	Brucellaceae	Ochrobactrum	anthropi
128785	10193	3.27744	4.56086e-69	Bacteria	Proteobacteria	Gammaproteobacteria	Xanthomonadales	Xanthomonadaceae	Pseudoxanthomonas	mexicana
948519	237.264	3.27639	2.26368e-08	Bacteria	Proteobacteria	Gammaproteobacteria	Aeromonadales	Aeromonadaceae	Aeromonas	rivipollensis
2004650	32.0884	3.27278	5.87445e-08	Bacteria	Proteobacteria	Gammaproteobacteria	Pseudomonadales	Moraxellaceae	Acinetobacter	chinensis
247523	45.2391	3.27003	6.05749e-10	Bacteria	Proteobacteria	Gammaproteobacteria	Alteromonadales	Pseudoalteromonadaceae	Pseudoalteromonas	aliena
1896175	19.7612	3.26299	1.86975e-14	Bacteria	Bacteroidetes	Flavobacteriia	Flavobacteriales	Flavobacteriaceae	Polaribacter	sp. KT 15
351745	11.4481	3.26057	3.58514e-05	Bacteria	Proteobacteria	Gammaproteobacteria	Alteromonadales	Shewanellaceae	Shewanella	sp. W3-18-1
650377	1.37766	3.25255	0.00728008	Bacteria	Proteobacteria	Gammaproteobacteria	Salinisphaerales	Salinisphaeraceae	Salinisphaera	endosymbiont of Euscepes postfasciatus
1813451	2892.83	3.25048	1.09399e-34	Bacteria	Proteobacteria	Alphaproteobacteria	Rhizobiales	Rhizobiaceae	Rhizobium	sp. ADMK78
2560058	1754.79	3.2471	7.14877e-51	Bacteria	Proteobacteria	Alphaproteobacteria	Caulobacterales	Caulobacteraceae	Brevundimonas	sp. Bb-A
1082704	711.711	3.24373	5.55967e-16	Bacteria	Proteobacteria	Gammaproteobacteria	Enterobacterales	Pectobacteriaceae	Lonsdalea	britannica
2740405	3.98442	3.24146	1.08806e-06	Bacteria	Proteobacteria	Epsilonproteobacteria	Campylobacterales	Thiovulaceae	Sulfurimonas	Candidatus Sulfurimonas marisnigri
2172098	318.653	3.24015	1.16243e-26	Bacteria	Bacteroidetes	Flavobacteriia	Flavobacteriales	Flavobacteriaceae	Flavobacterium	pallidum
430451	185.004	3.23872	3.79272e-27	Bacteria	Proteobacteria	Alphaproteobacteria	Rhizobiales	Rhizobiaceae	Sinorhizobium	sp. M14
1761891	11.4023	3.23868	5.8298e-14	Bacteria	Proteobacteria	Gammaproteobacteria	Alteromonadales	Pseudoalteromonadaceae	Pseudoalteromonas	sp. 13-15
2490996	15.7374	3.23586	5.56944e-22	Bacteria	Proteobacteria	Gammaproteobacteria	Enterobacterales	Morganellaceae	Proteus	sp. GOKU
235559	19.0789	3.23439	1.73614e-08	Bacteria	Proteobacteria	Gammaproteobacteria	Enterobacterales	Morganellaceae	Arsenophonus	endosymbiont of Aleurodicus dispersus
1127744	11.5264	3.23412	2.10482e-07	Bacteria	Firmicutes	Bacilli	Bacillales	Bacillaceae	Bacillus	sp. JS
141451	228.613	3.2337	1.93591e-40	Bacteria	Proteobacteria	Gammaproteobacteria	Oceanospirillales	Oleiphilaceae	Oleiphilus	messinensis
65959	13.348	3.23127	1.52267e-07	Bacteria	Proteobacteria	Alphaproteobacteria	Rhodospirillales	Acetobacteraceae	Acetobacter	pomorum
497724	5.52534	3.22811	0.000359189	Bacteria	Proteobacteria	Epsilonproteobacteria	Campylobacterales	Campylobacteraceae	Campylobacter	subantarcticus
1714848	73.9757	3.22305	2.45314e-26	Bacteria	Bacteroidetes	Flavobacteriia	Flavobacteriales	Flavobacteriaceae	Aquimarina	sp. AD1
323284	209.672	3.22118	3.96324e-29	Bacteria	Proteobacteria	Betaproteobacteria	Burkholderiales	Alcaligenaceae	Alcaligenes	aquatilis
913109	5.02913	3.21168	3.60852e-08	Bacteria	Proteobacteria	Epsilonproteobacteria	Campylobacterales	Campylobacteraceae	Arcobacter	ellisii
2069432	88.0287	3.20754	4.05396e-35	Bacteria	Bacteroidetes	Flavobacteriia	Flavobacteriales	Flavobacteriaceae	Tamlana	sp. UJ94
1120045	5683.45	3.20742	1.14617e-21	Bacteria	Proteobacteria	Alphaproteobacteria	Rhizobiales	Rhizobiaceae	Rhizobium	grahamii
1881016	7601.52	3.20453	8.55755e-24	Bacteria	Proteobacteria	Betaproteobacteria	Burkholderiales	Alcaligenaceae	Achromobacter	sp. MFA1 R4
83618	407.528	3.20249	8.78037e-56	Bacteria	Proteobacteria	Gammaproteobacteria	Xanthomonadales	Xanthomonadaceae	Pseudoxanthomonas
401619	5.21346	3.20066	9.04958e-06	Bacteria	Proteobacteria	Gammaproteobacteria	Enterobacterales	Enterobacteriaceae	Candidatus Riesia	pediculicola
1055487	128.673	3.19931	1.27957e-29	Bacteria	Proteobacteria	Betaproteobacteria	Nitrosomonadales	Methylophilaceae	Methylotenera	versatilis
1141221	196.291	3.19639	2.22785e-11	Bacteria	Bacteroidetes	Flavobacteriia	Flavobacteriales	Weeksellaceae	Chryseobacterium	taihuense
55213	433.392	3.19354	9.29351e-34	Bacteria	Proteobacteria	Gammaproteobacteria	Enterobacterales	Pectobacteriaceae	Brenneria	rubrifaciens
2602769	486.14	3.19314	4.50912e-13	Bacteria	Bacteroidetes	Flavobacteriia	Flavobacteriales	Flavobacteriaceae	Flavobacterium	alkalisoli
1109412	738.675	3.19168	1.10239e-16	Bacteria	Proteobacteria	Gammaproteobacteria	Enterobacterales	Pectobacteriaceae	Brenneria	goodwinii
2282170	104.224	3.19116	1.57927e-16	Bacteria	Bacteroidetes	Flavobacteriia	Flavobacteriales	Flavobacteriaceae	Kordia	sp. SMS9
107401	63.3183	3.19063	8.31894e-24	Bacteria	Bacteroidetes	Flavobacteriia	Flavobacteriales	Flavobacteriaceae	Tenacibaculum	maritimum
380	36026.7	3.18735	3.80713e-12	Bacteria	Proteobacteria	Alphaproteobacteria	Rhizobiales	Rhizobiaceae	Sinorhizobium	fredii
1938607	25333	3.17925	1.16324e-21	Bacteria	Proteobacteria	Alphaproteobacteria	Sphingomonadales	Sphingomonadaceae	Sphingomonas	sp. LM7
1536775	94.6746	3.1724	1.61487e-08	Bacteria	Firmicutes	Bacilli	Bacillales	Paenibacillaceae	Paenibacillus	sp. FSL H7-0737
668	60.821	3.1701	2.53205e-15	Bacteria	Proteobacteria	Gammaproteobacteria	Vibrionales	Vibrionaceae	Aliivibrio	fischeri
[truncated: 1,610 more rows]

## Sheet: only down
ID	baseMean	log2FoldChange	pvalue	Kingdom	Phylum	Class	Order	Family	Genus	Species				Phylum	#	%	% from 4856 that change
[truncated: 2,252 more rows]
