# Supplementary material for: The rhizosphere of Phaseolus vulgaris L. cultivars hosts a similar bacterial community in local agricultural soils
Source: PLoS One. 2025 Mar 20;20(3):e0319172. doi: 10.1371/journal.pone.0319172 (PMC11925306; doi:10.1371/journal.pone.0319172)
Supplement: S7 Table — In agriculture (A) and non-agriculture (N) plots, sown with Pinto Saltillo. PCoA performed with Bray Curtis distances. (XLSX) [file pone.0319172.s028.xlsx]

## Sheet: Hoja1
S7 Table. PERMANOVA statistics for beta diversity of bulk soil and rhizosphere bacterial communities, in agriculture (A) and non-agriculture (N) plots, sown with Pinto Saltillo. PCoA performed with Bray Curtis distances.
Ordination method = PCoA
Distance method = Bray−Curtis															beta dispersion
															PERMDISP
								pairs	Df	SumsOfSqs	F.Model	R2	p.value	p.value adjusted	permuted p-value
Variable	Df	SumsOfSqs	R2	F	Pr(>F)	sig		Pinto_Saltillo_vs_Soil_Pinto_Saltillo	1	3.48296	121.834	0.890378	0.001	0.01	0.09
Type	4	5.6953	0.8866	46.909	0.001	***		Pinto_Saltillo_vs_Negro	1	0.446311	11.0906	0.442022	0.001	0.01	0.753
Residual	24	0.7285	0.1134					Pinto_Saltillo_vs_Bayo	1	0.176113	4.43805	0.254504	0.007	0.042	0.788
Total	28	6.4238	1					Pinto_Saltillo_vs_Soil_other_varieties	1	2.03451	59.9213	0.833151	0.003	0.021	0.169
								Soil_Pinto_Saltillo_vs_Negro	1	2.27614	101.993	0.918914	0.002	0.016	0.002
								Soil_Pinto_Saltillo_vs_Bayo	1	2.01786	105.283	0.92938	0.01	0.05	0.001
								Soil_Pinto_Saltillo_vs_Soil_other_varieties	1	0.0868711	13.5455	0.659292	0.01	0.05	0.554
								Negro_vs_Bayo	1	0.0763429	1.85617	0.209591	0.14	0.14	0.956
								Negro_vs_Soil_other_varieties	1	1.44067	48.1644	0.889226	0.027	0.069	0.019
								Bayo_vs_Soil_other_varieties	1	1.35408	51.3107	0.911207	0.023	0.069	0.001
