# Supplementary material for: The rhizosphere of Phaseolus vulgaris L. cultivars hosts a similar bacterial community in local agricultural soils
Source: PLoS One. 2025 Mar 20;20(3):e0319172. doi: 10.1371/journal.pone.0319172 (PMC11925306; doi:10.1371/journal.pone.0319172)
Supplement: S8 Table — In agriculture (A) and non-agriculture (N) plots, sown with Pinto Saltillo Black, and Bayo bean cultivars cultivars. Abundance tables were calculated with CLR and beta diversity with the Aitchinson distance. (XLSX) [file pone.0319172.s029.xlsx]

## Sheet: Hoja1
S8 Table. PERMANOVA statistics for beta diversity of bulk soil and rhizosphere bacterial communities, in agriculture (A) and non-agriculture (N) plots, sown with Pinto Saltillo Black, and Bayo bean cultivars cultivars. Abundance tables were calculated with CLR and beta diversity with the Aitchinson distance.
Standardization method = CLR
Distance method = Aitchison
															PERMDISP
Variable	Df	SumsOfSqs	R2	F	Pr(>F)	sig		pairs	Df	SumsOfSqs	F.Model	R2	p.value	p.value adjusted	permuted p-value
Type	4	6379.7	0.35991	3.3736	0.001	***		Pinto_Saltillo_vs_Soil_Pinto_Saltillo	1	2228.66	7.06589	0.320218	0.001	0.01	0.629
Residual	24	11346.4	0.64009					Pinto_Saltillo_vs_Negro	1	1116.75	2.458	0.14935	0.003	0.021	0.009
Total	28	17726.1	1					Pinto_Saltillo_vs_Bayo	1	1183.85	2.53028	0.162926	0.005	0.025	0.006
								Pinto_Saltillo_vs_Soil_other_varieties	1	1463.34	4.38563	0.267651	0.002	0.018	0.712
								Soil_Pinto_Saltillo_vs_Negro	1	2571.44	5.10063	0.36173	0.002	0.018	0.001
								Soil_Pinto_Saltillo_vs_Bayo	1	2562.28	4.81292	0.37563	0.003	0.021	0.001
Variable	Df	SumsOfSqs	R2	F	Pr(>F)	sig		Soil_Pinto_Saltillo_vs_Soil_other_varieties	1	456.642	1.46584	0.173147	0.037	0.111	0.986
Origin_sample	1	3857.8	0.21763	8.16	0.001	***		Negro_vs_Bayo	1	631.198	0.750348	0.0968148	1	1	0.303
Type	3	2522	0.14227	1.7782	0.007	**		Negro_vs_Soil_other_varieties	1	1792.27	2.82239	0.319912	0.046	0.111	0.008
Residual	24	11346.4	0.64009					Bayo_vs_Soil_other_varieties	1	1853.53	2.62403	0.344179	0.024	0.096	0.002
Total	28	17726.1	1					Rhizosphere vs Soil	1	3857.75	7.51058	0.217631	0.001	0.001	0.011
Type had a significant effect (F=3.37, p=0.001), explaining 35.99% of the variance (R2)										A non-significant result from PERMDISP would indicate that groups do not differ in dispersion and that therefore
										the differences are entirely due to differences in location.
Origin_sample is significant (F = 8.16, p = 0.001), explains 21.76% of the variance-										A significant result from PERMDISP would indicate that the groups differ in dispersion.
Type is significant (F = 1.77, p = 0.007), explicando el 14.23% of the variance.
