# Supplementary material for: The rhizosphere of Phaseolus vulgaris L. cultivars hosts a similar bacterial community in local agricultural soils
Source: PLoS One. 2025 Mar 20;20(3):e0319172. doi: 10.1371/journal.pone.0319172 (PMC11925306; doi:10.1371/journal.pone.0319172)
Supplement: S9 Table — Only genera enriched at LogFoldChange (LFC) > 2 in Pinto Saltillo, Black, and Bayo cultivars are shown. (XLSX) [file pone.0319172.s030.xlsx]

## Sheet: Hoja1
S9 Table. Shared taxa at genus level in the Venn diagram of Fig 5. Only genera enriched at LogFoldChange (LFC) >2 in Pinto Saltillo, Black, and Bayo cultivars are shown.
Bayo:Black Intersection	Pinto Saltillo	Pinto Saltillo Bayo Intersection	Pinto Saltillo:Black Intersection	Pinto Saltillo: Bayo:Black Intersection	Bayo	Black
Defluviitoga	Plesiomonas	Amedibacterium	Candidatus Carsonella	Winogradskyella	Melaminivora	Luteimonas
Thermomonas	Apibacter	Flagellimonas	Duganella	Mesoflavibacter	Sphingopyxis	Runella
Ciceribacter	Succinivibrio	Metakosakonia	Candidatus Nardonella	Lutibacter	Flammeovirga
Kurthia	Dickeya	Bermanella	Bosea	Lysobacter	Chitinophaga
Novosphingobium	Candidatus Hoaglandella	Atlantibacter	Vespertiliibacter	Maribacter	Herminiimonas
Verminephrobacter	Oceanisphaera	Nonlabens	Acinetobacter	Urechidicola	Xylophilus
Curvibacter	Mycoavidus	Fluviicola	Agrobacterium	Elizabethkingia	Hydrogenophaga
Luteolibacter	Morganella	Labilibaculum		Xanthomonas	Diaphorobacter
Ferrovibrio	Advenella	Buttiauxella		Phytobacter	Planococcus
Devosia	Candidatus Nitrosoglobus	Tepiditoga		Ensifer	Simplicispira
Arenimonas	Thalassotalea	Altibacter		Serratia	Alicycliphilus
Polaromonas	Borreliella	Kaistella		Kordia	Capnocytophaga
Cellvibrio	Endozoicomonas	Escherichia		Ochrobactrum	Gilvibacter
Hylemonella	Leminorella	Sediminicola		Delftia	Rhizobacter
Allopseudarcicella	Oblitimonas	Arenibacter		Xylella	Rhodoferax
	Aliivibrio	Citrobacter		Shinella	Erysipelothrix
	Frischella	Psychroflexus		Changchengzhania	Paraliobacillus
	Brenneria	Cedecea		Tenacibaculum	Taylorella
	Ruminiclostridium	Antarcticibacterium		Pedobacter	Pulveribacter
	Gibbsiella	Gramella		Tamlana	Paenarthrobacter
	Moraxella	Kluyvera		Pantoea	Ottowia
	Pseudoarcobacter	Aliarcobacter		Amniculibacterium	Candidatus Atelocyanobacterium
	Grimontia	Yokenella		Pseudomonas
	Tatlockia	Costertonia		Caulobacter
	Rahnella	Pseudopedobacter		Dysgonomonas
	Photorhabdus	Paraphotobacterium		Siansivirga
	Candidatus Hamiltonella	Salmonella		Enterobacter
	Glaciecola	Pseudescherichia		Methylophilus
	Mixta	Aequorivita		Epilithonimonas
	Gilliamella	Scandinavium		Yersinia
	Candidatus Arthromitus	Euzebyella		Planomicrobium
	Azotobacter			Psychrobacillus
	Pseudoalteromonas			Phyllobacterium
	Pectobacterium			Oceanihabitans
	Lactiplantibacillus			Cloacibacterium
	Candidatus Portiera			Acidovorax
	Longibaculum			Zobellia
	Sporolactobacillus			Polaribacter
	Shigella			Methylovorus
	Sodalis			Chryseobacterium
	Blattabacterium			Gillisia
	Candidatus Riesia			Sinorhizobium
	Edwardsiella			Limnohabitans
	Catenovulum			Formosa
	Tatumella			Exiguobacterium
	Buchnera			Candidatus Paracaedibacter
	Limnobaculum			Empedobacter
	Vibrio			Olleya
	Candidatus Annandia			Methylotenera
	Shimwellia			Comamonas
	Pasteurella			Xenorhabdus
	Rheinheimera			Erwinia
	Arsenophonus			Candidatus Amoebophilus
	Histophilus			Flavivirga
	Lelliottia			Mariniflexile
	Gallibacterium			Flavobacterium
	Nissabacter			Dokdonia
	Candidatus Fukatsuia			Pseudoxanthomonas
	Gynuella			Leclercia
	Proteus			Weeksella
	Bibersteinia			Dyadobacter
	Entomomonas			Bisgaardia
	Ewingella			Achromobacter
	Pluralibacter			Riemerella
	Piscirickettsia			Variovorax
	Gallaecimonas			Stenotrophomonas
	Candidatus Doolittlea			Cellulophaga
	Raoultella			Zunongwangia
	Rouxiella			Leeuwenhoekiella
	Arcobacter			Seonamhaeicola
	Obesumbacterium			Olivibacter
	Izhakiella			Wenyingzhuangia
	Providencia			Lacinutrix
	Agarilytica			Sphingobacterium
	Hathewaya			Brevundimonas
	Psychrobacter			Rhizobium
	Chania			Neorhizobium
	Klebsiella			Kosakonia
	Cronobacter			Psychroserpens
	Pragia			Viridibacillus
	Oleiphilus			Litorilituus
	Candidatus Purcelliella			Aquimarina
	Tolumonas			Galbibacter
	Alkaliphilus			Paenisporosarcina
	Lonsdalea			Algibacter
	Carnobacterium			Myroides
	Sediminispirochaeta			Salegentibacter
				Croceibacter
